# Supplementary material for: Immunological significance of prognostic alternative splicing signature in hepatocellular carcinoma
Source: Cancer Cell Int. 2021 Apr 1;21:190. doi: 10.1186/s12935-021-01894-z (PMC8017877; doi:10.1186/s12935-021-01894-z)
Supplement: Supplementary file 2 — Additional file 2: Table S1. Univariate Cox regression analysis between AS events and survial. Table S2. Formula prognostic signature of HCC. Table S3. The list of splicing factor (SF) genes. Table S4. Results of correlation between AS events and SFs. [file 12935_2021_1894_MOESM2_ESM.xlsx]

## Sheet: S1
Table S1: Univariate Cox regression analysis between AS events and survial
id	z	HR	HR.95L	HR.95H	pvalue
C16orf13|32919|ES	-6.11626	0.0286265	0.00916723	0.0893921	9.57958e-10
ISOC2|52106|ES	-6.11127	0.00900068	0.00198694	0.0407724	9.88425e-10
WWOX|37672|AT	-5.46045	0.00593056	0.000941399	0.0373609	4.7494e-08
CRELD1|63291|ES	-5.43466	5.32532e-08	1.26813e-10	2.23629e-05	5.49018e-08
VPS28|85600|RI	5.43004	12184.9	408.366	363574	5.63428e-08
IRF3|50996|ES	-5.42202	1.87211e-12	1.07891e-16	3.24845e-08	5.89298e-08
C16orf13|32921|ES	-5.40468	0.0611497	0.0221968	0.168461	6.49237e-08
C16orf13|32924|ES	-5.22648	0.0162862	0.00347729	0.076278	1.72769e-07
YIF1A|17008|ES	-5.21408	2.34777e-06	1.79719e-08	0.000306703	1.84734e-07
IRF3|50995|ES	-5.20155	0.0913943	0.0371013	0.225138	1.97636e-07
MTA1|29647|ES	-5.19411	0.0159894	0.00335785	0.0761386	2.05701e-07
FAM195B|44175|ES	-5.18943	4.64909e-12	2.43903e-16	8.86174e-08	2.10937e-07
CSAD|21952|ES	-5.18373	0.0316797	0.00858871	0.116851	2.17487e-07
ZDHHC16|12708|ES	5.12076	24.412	7.1862	82.929	3.04311e-07
SLC39A14|140283|ME	-5.11254	0.0902981	0.0359189	0.227004	3.17861e-07
AFMID|94692|ES	-5.07127	0.168863	0.0849158	0.335799	3.95176e-07
MTX1|8038|ES	-5.0345	4.83215e-11	4.65702e-15	5.01387e-07	4.79099e-07
NUDT6|70521|AP	-5.00833	0.112543	0.0478699	0.264592	5.49042e-07
MPND|46796|ES	-5.00237	1.02886e-05	1.14331e-07	0.000925869	5.66294e-07
AFMID|43800|ES	-4.99961	0.0730052	0.0261675	0.203679	5.74465e-07
SHBG|39015|ES	-4.99429	0.00151365	0.0001184	0.0193508	5.90521e-07
JUP|40930|AT	-4.91093	0.00192562	0.000158795	0.023351	9.06456e-07
NAA60|33527|RI	-4.87695	0.0504058	0.0151716	0.167468	1.07737e-06
MFGE8|32404|ES	-4.87671	0.000138333	3.89001e-06	0.00491924	1.0787e-06
NUDT6|70523|AP	4.85726	8.42863	3.56617	19.921	1.19021e-06
AFMID|94694|ES	-4.85298	0.062569	0.020429	0.191633	1.21617e-06
HPGD|71195|ES	-4.82753	0.00144292	0.000101368	0.0205392	1.38239e-06
MID1|88463|AP	4.80293	7.77217	3.36614	17.9454	1.56364e-06
NEIL3|71226|AT	-4.77348	0.160449	0.0756924	0.340111	1.81065e-06
NEIL3|71227|AT	4.76471	6.2183	2.93221	13.1871	1.89128e-06
CCDC90B|18085|AD	4.75893	36.9799	8.35986	163.58	1.94622e-06
FDPS|8074|AA	4.749	36.1395	8.22216	158.846	2.04423e-06
NUDT22|16590|RI	4.7408	19.8833	5.77645	68.4408	2.12873e-06
C19orf60|48491|ES	-4.73223	0.0534116	0.0158729	0.179728	2.22063e-06
C16orf13|32916|ES	-4.72922	0.00359616	0.00034905	0.0370501	2.25385e-06
AFMID|94690|ES	-4.7276	0.163799	0.0773712	0.346769	2.27188e-06
RAPH1|57074|AT	4.68689	104.846	14.983	733.685	2.77389e-06
IYD|78140|AT	4.67498	8.22832	3.40072	19.9091	2.93985e-06
IYD|78139|AT	-4.67494	0.121533	0.0502289	0.29406	2.9404e-06
ACYP2|53566|AT	-4.66964	0.00020127	5.65435e-06	0.00716435	3.01734e-06
MXI1|13079|AP	-4.6384	0.140977	0.0616052	0.322609	3.51122e-06
H2AFY|96931|ME	4.63251	89.3089	13.3504	597.443	3.61256e-06
FAXDC2|74229|AD	4.62928	142.174	17.4322	1159.56	3.66937e-06
TSPAN31|22724|AT	-4.62169	0.00141796	8.78499e-05	0.0228868	3.8063e-06
ISOC2|52105|ES	-4.60852	0.184061	0.0896097	0.378065	4.05551e-06
ACAA1|64018|ES	-4.60354	1.80962e-05	1.73181e-07	0.00189093	4.15361e-06
DHPS|47832|ES	-4.59656	7.56649e-05	1.32332e-06	0.00432638	4.29517e-06
USF2|49098|ES	-4.57993	0.0109988	0.00159642	0.0757784	4.65139e-06
UQCR10|61665|AD	4.57529	6080.85	145.542	254062	4.75559e-06
TMEM141|88206|ES	-4.57123	0.00274879	0.000219353	0.0344459	4.84879e-06
RTN4|53582|AP	-4.56947	0.209558	0.1072	0.409652	4.88949e-06
JOSD2|51205|ES	-4.55969	0.000933165	4.6506e-05	0.0187244	5.12283e-06
PPP6R2|62825|ES	-4.55272	0.0121767	0.00182534	0.0812302	5.29576e-06
CUEDC1|42625|ES	-4.52373	1.65861e-09	2.60368e-13	1.05658e-05	6.0759e-06
RCL1|85779|AP	-4.51897	0.222523	0.115963	0.427003	6.21418e-06
RCL1|85780|AP	4.51012	4.51215	2.34427	8.68478	6.47903e-06
CYP4F3|48097|AP	4.50974	30.9673	6.96541	137.677	6.49064e-06
IRF3|50994|ES	-4.49434	0.0363254	0.00855705	0.154204	6.97858e-06
CYP4F3|48098|AP	-4.48525	0.0328233	0.00737536	0.146077	7.28281e-06
MID1|88461|AP	-4.48173	0.177639	0.0834341	0.37821	7.40413e-06
RTN4|53584|AP	4.45977	4.68677	2.37706	9.24075	8.20474e-06
TROAP|21551|AT	-4.45488	0.0606298	0.0176652	0.208092	8.39414e-06
TSTD1|8527|ES	-4.45136	0.000933742	4.3271e-05	0.0201492	8.53286e-06
STRA13|44266|ES	-4.42535	0.0979841	0.0350223	0.274137	9.62846e-06
OGFOD2|25005|AP	4.42428	44.3309	8.26442	237.794	9.67647e-06
OGFOD2|25006|AP	-4.42428	0.0225576	0.00420533	0.121001	9.67647e-06
WIPI2|78656|ES	4.42256	17.8605	4.97836	64.0767	9.75397e-06
MRPL52|26642|RI	4.3921	7.75234	3.10832	19.3348	1.12259e-05
NDUFB2|82017|AP	-4.38906	4.41972e-10	2.93789e-14	6.64896e-06	1.1384e-05
TPRA1|66613|ES	-4.36629	0.00027935	7.09374e-06	0.0110008	1.26377e-05
ITIH3|235314|ES	4.36597	6.53402	2.8134	15.175	1.26558e-05
GUK1|10185|ES	-4.36187	2.40901e-08	9.09267e-12	6.38244e-05	1.28956e-05
APOC1|99361|ES	-4.35662	0.134276	0.0544126	0.331356	1.32086e-05
TTC39C|44854|AT	-4.35627	0.0793754	0.0253883	0.248163	1.323e-05
TTC39C|44853|AT	4.35617	12.5978	4.0294	39.3866	1.32361e-05
CYTH1|43891|ES	4.3534	11.7094	3.86781	35.4491	1.34042e-05
TARBP2|22072|ES	-4.34986	0.00407339	0.00034123	0.0486255	1.36224e-05
SLC25A45|16828|ES	-4.34848	0.0395299	0.00921566	0.169561	1.37085e-05
YPEL5|53106|ES	4.34648	49.2905	8.50047	285.814	1.38341e-05
ZNF706|84737|AT	4.34447	2899.36	79.4911	105751	1.39613e-05
ZNF706|84738|AT	-4.34424	0.000344994	9.45792e-06	0.0125842	1.3976e-05
IL18BP|17481|RI	4.33843	6.09868	2.69458	13.8032	1.43504e-05
CAV1|81528|AP	-4.33426	0.140391	0.0577783	0.341126	1.46249e-05
CYP4F3|48103|ES	-4.29981	0.0139981	0.00199985	0.0979803	1.70946e-05
PGAP3|40670|ES	-4.28053	4.9643e-07	6.44651e-10	0.000382289	1.8645e-05
CHRD|67959|ES	-4.27478	0.0581633	0.0157851	0.214314	1.91328e-05
MRPL52|26646|RI	4.26408	414.628	25.9696	6619.92	2.00726e-05
SLAIN2|69214|ES	-4.26333	0.0504163	0.0127676	0.199082	2.014e-05
CHPF|57718|AP	-4.25356	2.18281e-05	1.55353e-07	0.003067	2.10397e-05
PAPSS2|12457|ES	-4.2514	0.146688	0.0605462	0.355385	2.1244e-05
MASP1|68075|AT	-4.24728	0.185313	0.0851276	0.403404	2.16379e-05
CYTH1|43890|ES	4.24614	10.6276	3.5698	31.639	2.17489e-05
CHEK1|19307|AP	-4.24242	0.0898143	0.0294985	0.273458	2.2112e-05
CHEK1|19309|AP	4.24242	11.1341	3.65686	33.9001	2.2112e-05
DUSP22|75125|AP	-4.21912	1.39328e-05	7.73098e-08	0.00251099	2.4526e-05
C19orf60|48490|ES	-4.21777	0.000366355	9.27201e-06	0.0144754	2.46731e-05
MORN1|252|AT	4.21544	5.20743	2.41786	11.2155	2.49287e-05
PEX26|61023|ES	-4.21397	0.0118834	0.00151207	0.0933911	2.50916e-05
MFSD10|68617|AA	4.21138	1241.13	45.078	34172.1	2.53814e-05
LTBP3|16865|ES	-4.20057	0.0814511	0.0252771	0.262462	2.66238e-05
OCEL1|48244|ES	-4.19532	0.00143767	6.75742e-05	0.0305872	2.72482e-05
GALE|1077|ES	-4.19388	0.00033136	7.83611e-06	0.014012	2.74221e-05
S100A13|7731|AP	4.19279	11.5151	3.67424	36.0885	2.75539e-05
CTAGE5|27377|ES	-4.1891	0.00481556	0.000396663	0.0584618	2.80064e-05
NEDD4L|45660|ES	-4.17874	0.125838	0.0475987	0.332682	2.9313e-05
SMIM7|48195|ES	4.17611	90.5959	10.9291	750.991	2.9654e-05
FAM107B|10823|AP	-4.17542	0.00383992	0.000282092	0.0522702	2.97435e-05
FAM186B|21593|AT	4.16753	10.5551	3.48445	31.9735	3.07918e-05
TMUB2|41789|ES	-4.1674	0.175132	0.0771815	0.39739	3.08096e-05
IRF3|50990|ES	-4.14282	0.00033353	7.55502e-06	0.0147243	3.43056e-05
PLRG1|70898|AD	-4.14166	6.07847e-05	6.14545e-07	0.00601221	3.44797e-05
ZFAND6|32171|AA	-4.13174	9.63199e-11	1.7073e-15	5.43403e-06	3.60034e-05
DEF8|38194|ES	-4.13016	0.0644067	0.0175271	0.236675	3.6251e-05
AFMID|43798|ES	-4.12378	0.0351984	0.00717314	0.172717	3.72704e-05
BIRC2|18447|AA	-4.1232	2.94324e-06	6.91158e-09	0.00125335	3.73653e-05
OGFOD2|25012|AA	4.10353	66.4791	8.95609	493.46	4.06892e-05
PARL|67809|ES	-4.10208	0.000427797	1.05111e-05	0.017411	4.09454e-05
ABCA9|43157|AT	-4.10016	0.00862069	0.000888559	0.0836368	4.12868e-05
ABCA9|43158|AT	4.10013	115.996	11.956	1125.37	4.12916e-05
NDUFB11|88904|AD	4.0872	21818	181.214	2.62685e+06	4.36607e-05
SWI5|87732|AA	4.08193	32.0703	6.06651	169.538	4.46629e-05
SCP2|3045|ES	4.07971	4.26282	2.12412	8.55489	4.50927e-05
SULT1A2|35763|RI	4.07621	13.2338	3.82248	45.8168	4.57758e-05
NUCB2|14523|AT	-4.07392	5.76793e-07	5.7471e-10	0.000578884	4.62274e-05
CAV1|81529|AP	4.07151	6.3029	2.59809	15.2907	4.67086e-05
RNASE1|26471|ES	4.06369	1.05698e+06	1313.98	8.50248e+08	4.83038e-05
AFMID|43795|ES	-4.06283	0.221353	0.106941	0.458168	4.84823e-05
A1CF|91666|ES	-4.04808	0.00553233	0.000446775	0.0685056	5.1639e-05
MIB2|192|ES	-4.03914	5.97768e-07	5.70999e-10	0.000625791	5.36486e-05
TSPAN4|13800|ES	-4.03284	4.77172e-05	3.78885e-07	0.00600955	5.51065e-05
RPL13|392312|AD	4.02657	39.6899	6.6147	238.15	5.6597e-05
FASTK|82339|ES	-4.02208	0.000943058	3.16394e-05	0.0281092	5.76858e-05
SLC35C2|59670|ES	-4.01709	3.51289e-10	8.567e-15	1.44046e-05	5.89223e-05
AFMID|43823|ES	-4.01514	0.260999	0.13548	0.502809	5.94105e-05
KANK1|85710|AP	-4.01414	0.276928	0.147943	0.51837	5.96621e-05
ZNF446|52470|ES	-4.01142	0.000382935	8.19698e-06	0.0178894	6.03543e-05
PDCD2|78498|AT	-4.01012	0.0262821	0.00443876	0.155618	6.06886e-05
MPPE1|44648|ES	-4.00946	0.0205243	0.00307076	0.13718	6.08568e-05
TOR2A|87658|ES	-4.00848	0.000393845	8.52305e-06	0.0181993	6.11106e-05
HAGH|33146|ES	-4.00813	2.47263e-09	1.52913e-13	3.9983e-05	6.12004e-05
MICU1|12094|AP	-4.0051	0.237042	0.117189	0.479474	6.19911e-05
FAM3A|90629|ES	-3.99822	1.12654e-06	1.36729e-09	0.000928178	6.38194e-05
TMEM150A|54305|ES	-3.99171	0.02223	0.00342984	0.144081	6.55986e-05
BCAM|50347|AT	3.98967	23.7762	5.01301	112.768	6.6166e-05
BCAM|50346|AT	-3.98958	0.0420629	0.00886874	0.199497	6.61896e-05
SIGIRR|13653|ES	-3.98605	0.0392931	0.0080008	0.192974	6.71827e-05
FES|32501|ES	-3.97711	0.0351509	0.00675082	0.183027	6.9759e-05
RPL9|69058|AP	-3.97587	5.36701e-09	4.49558e-13	6.40737e-05	7.01215e-05
SLC50A1|7942|ES	-3.97501	2.40351e-10	4.34423e-15	1.32978e-05	7.03771e-05
ARHGAP28|44559|AT	-3.97037	0.113859	0.0389531	0.332804	7.17625e-05
DGCR6L|61146|ES	-3.96868	7.20825e-10	2.20241e-14	2.35918e-05	7.22713e-05
UGP2|53744|AP	3.96827	6.47972	2.57467	16.3076	7.23958e-05
CARKD|26250|AP	-3.96802	0.102935	0.0334834	0.316445	7.24713e-05
ARHGEF40|26522|ES	-3.96611	0.000250882	4.1703e-06	0.0150929	7.30547e-05
IAH1|52630|AT	-3.96337	6.57198e-05	5.61649e-07	0.00769002	7.38992e-05
IAH1|52631|AT	3.96327	15211.1	130.002	1.77981e+06	7.39296e-05
TRAPPC6A|50409|ES	-3.96284	0.00564269	0.000435916	0.0730414	7.40639e-05
ARHGAP28|44561|AT	3.9561	8.73611	2.98512	25.5667	7.61845e-05
CRAT|87825|AT	-3.95585	1.36776e-06	1.70075e-09	0.00109996	7.62621e-05
UGP2|53745|AP	-3.9545	0.154847	0.0614321	0.390311	7.66963e-05
DNPH1|76257|RI	3.95147	1138.44	34.7019	37347.8	7.76727e-05
POMGNT1|2784|RI	-3.95095	6.63137e-08	1.82215e-11	0.000241336	7.78426e-05
MICU1|12093|AP	3.95036	4.13736	2.04521	8.36969	7.80326e-05
SLC37A4|92844|ES	-3.94761	0.00540541	0.000404756	0.0721878	7.89338e-05
PLEKHA5|20645|AT	-3.94662	0.0429068	0.00898283	0.204946	7.92627e-05
C1orf85|8233|ES	-3.94401	0.00155456	6.25149e-05	0.0386572	8.01313e-05
ARL6IP4|25038|AD	-3.94394	0.0438724	0.00927727	0.207473	8.01526e-05
STEAP4|80362|AT	3.94222	10.0032	3.18344	31.4324	8.07308e-05
STEAP4|80361|AT	-3.9422	0.0999702	0.031815	0.31413	8.07368e-05
TMEM120B|24894|ES	-3.9412	0.00354467	0.000214279	0.0586373	8.10733e-05
MPRIP|39459|ES	-3.93604	0.000166431	2.18568e-06	0.0126732	8.2838e-05
TMEM150A|54304|ES	-3.92993	0.120852	0.0421261	0.346705	8.49703e-05
TM7SF2|16763|ES	-3.92481	4.95493e-07	3.5195e-10	0.000697581	8.6797e-05
C16orf13|32923|ES	-3.92167	0.171097	0.0707999	0.413476	8.79385e-05
ACSM5|34354|AT	-3.92027	0.0460714	0.00989023	0.214614	8.84489e-05
ACSM5|34353|AT	3.92026	21.705	4.65947	101.107	8.84536e-05
ZSCAN20|1678|AT	-3.91798	0.10542	0.0342092	0.324866	8.92923e-05
ZSCAN20|1679|AT	3.91798	9.48586	3.07819	29.2319	8.92923e-05
LETMD1|21792|ES	-3.91654	0.0113199	0.00120205	0.106602	8.98289e-05
HM13|58889|AD	3.91333	17.2589	4.14442	71.8727	9.10329e-05
GPR75-ASB3|53555|AP	-3.91292	0.00767275	0.000669163	0.0879772	9.11876e-05
TANK|55743|ES	3.90853	10.7724	3.27078	35.4792	9.2859e-05
GPR75-ASB3|53554|AP	3.90182	122.502	10.9453	1371.06	9.54702e-05
RAPH1|57075|AT	-3.9012	0.0251446	0.00395211	0.159979	9.57164e-05
SLC7A9|48907|ES	-3.89586	0.00877933	0.000810661	0.0950787	9.78509e-05
ADRA1A|83140|AT	-3.89255	0.160553	0.0639196	0.403277	9.91977e-05
USMG5|13004|ES	3.89197	448.906	20.7278	9722.08	9.94332e-05
SLC25A10|44158|AP	-3.89093	0.0428967	0.00878092	0.20956	9.98614e-05
SLC25A10|44160|AP	3.89089	23.3122	4.77188	113.888	9.98757e-05
GPR137|16624|ES	-3.89038	0.000705396	1.82255e-05	0.0273015	0.000100089
DCAF8|8451|AD	3.8775	17.2388	4.08779	72.6988	0.000105537
ARHGEF10L|862|ES	-3.87647	0.204882	0.0919171	0.456679	0.000105981
RBM39|59235|AT	-3.8735	2.96326e-05	1.51537e-07	0.00579456	0.000107282
AFMID|43832|ES	-3.87216	0.255461	0.128036	0.509704	0.000107873
RNF185|61829|ES	-3.86773	0.000338119	5.89095e-06	0.0194068	0.000109852
HFE2|7272|AD	-3.86704	0.00314781	0.000169786	0.05836	0.000110166
BIN3|83049|ES	-3.86032	9.59659e-05	8.75292e-07	0.0105216	0.00011324
DGKZ|15546|ES	-3.85997	0.00288557	0.000148123	0.0562134	0.000113399
EPS15L1|48154|AT	3.85162	184.713	12.9763	2629.31	0.000117337
CARKD|26251|AP	3.85037	8.66402	2.88662	26.0046	0.000117941
PEX13|53682|AT	3.85	73.8214	8.26278	659.535	0.000118116
PEX13|53681|AT	-3.84999	0.0135463	0.00151623	0.121026	0.000118124
FAM107B|10817|AP	3.84953	10.0329	3.10139	32.4562	0.000118345
INO80E|36010|ES	-3.84935	0.300803	0.16317	0.554529	0.000118432
TMEM179B|16427|ES	-3.84917	2.14384e-08	2.66871e-12	0.00017222	0.000118519
F7|26334|RI	3.84336	90.3077	9.08619	897.569	0.00012136
SMAD6|31295|AP	-3.84198	0.15667	0.0608572	0.403329	0.000122047
RAB34|39953|AP	3.84178	12.3653	3.42763	44.6084	0.000122145
CYP4F3|48101|ME	-3.83869	0.0148631	0.00173309	0.127466	0.000123691
SMAD6|31294|AP	3.83603	6.36142	2.47167	16.3726	0.00012504
AFMID|43804|ES	-3.83519	0.206986	0.0925453	0.462943	0.000125467
MAEA|68467|AP	-3.83464	4.4566e-06	8.20344e-09	0.00242109	0.00012575
NXF1|16435|RI	-3.82761	0.0927835	0.0274634	0.313463	0.000129393
IL32|33383|RI	3.82587	27.8953	5.06987	153.485	0.000130311
NT5C3B|40957|ES	-3.82228	1.52504e-09	4.59512e-14	5.06133e-05	0.000132225
CHID1|13810|ES	-3.82107	5.77565e-06	1.18751e-08	0.00280908	0.000132874
JAM2|60253|AT	-3.8191	0.0827871	0.0230495	0.297348	0.000133939
JAM2|60254|AT	3.81909	12.079	3.36304	43.3844	0.000133945
GSTA4|76477|AP	-3.81671	0.00220773	9.55007e-05	0.0510372	0.000135241
PDDC1|13747|ES	-3.81551	0.0411802	0.00799975	0.211982	0.000135902
MXI1|13080|AP	3.81276	6.29684	2.44529	16.2149	0.000137425
CHRD|152052|ES	-3.8114	0.0106517	0.00103049	0.110101	0.000138181
ATG4A|89851|ES	-3.81063	3.19597e-08	4.4608e-12	0.000228977	0.000138612
SLC27A5|52472|AP	-3.80629	0.264697	0.133508	0.524798	0.000141066
IQGAP3|8282|RI	-3.8048	4.66848e-10	7.28771e-15	2.99061e-05	0.00014192
ROMO1|59225|RI	3.80448	333.865	16.73	6662.64	0.000142103
MARK2|16541|ES	-3.80355	0.00646595	0.000481341	0.0868583	0.000142639
MASP1|68074|AT	3.80062	11.5389	3.26896	40.7301	0.000144334
C17orf49|38825|ES	-3.80016	3.391e-08	4.76195e-12	0.000241474	0.000144602
FANCD2|63307|AT	3.7993	46.5797	6.4212	337.891	0.000145104
UBB|39434|RI	3.79924	622910331944601	1.45286e+07	2.67071e+22	0.000145142
MTFR1L|1211|ME	-3.7974	0.0938071	0.0276549	0.318199	0.000146223
NME6|64633|AD	3.7971	14.3271	3.62559	56.6156	0.000146401
GAA|44019|AP	-3.79278	0.00985991	0.000906117	0.107291	0.000148967
CEACAM1|50167|ES	3.78996	9.76502	3.00516	31.7306	0.00015067
HMGB1|25568|AP	3.78701	6537.94	69.3048	616763	0.00015247
IFI27L1|29057|ES	-3.78538	0.0210301	0.00284743	0.15532	0.000153476
BTNL9|75035|AT	3.7834	7.11351	2.57435	19.6562	0.000154701
UXT|88941|RI	3.78084	243.393	14.1013	4201.03	0.000156301
CYP4A11|2850|ES	-3.77686	0.00373117	0.000205012	0.0679065	0.000158816
ANAPC11|44214|AD	3.77421	253.372	14.3046	4487.86	0.000160514
MOGAT3|81047|RI	3.77358	241.167	13.9626	4165.55	0.000160919
SLC27A5|52473|AP	3.7664	3.70105	1.87318	7.31257	0.000165616
ECHDC2|3037|ES	3.76579	113.467	9.66895	1331.56	0.000166027
ZNHIT3|40478|ES	-3.76444	0.00209787	8.45973e-05	0.0520234	0.000166921
AFMID|43814|ES	-3.76256	0.298808	0.159264	0.560617	0.000168182
RNF34|24866|AT	3.7583	271.265	14.6006	5039.83	0.000171072
RNF34|24867|AT	-3.75825	0.00368667	0.000198432	0.0684948	0.000171104
SLC27A5|52475|AT	3.7561	12.8487	3.39037	48.6936	0.000172582
SLC27A5|52474|AT	-3.756	0.0778318	0.0205371	0.294969	0.000172651
AFMID|43807|ES	-3.75407	0.00317157	0.000157294	0.0639491	0.000173986
APOC4-APOC2|230655|ES	-3.75138	0.00120861	3.61312e-05	0.0404286	0.000175864
TXNDC17|38768|AD	3.74759	1.74296e+07	2845.42	1.06765e+11	0.00017854
NME4|32877|AT	3.74714	106.449	9.26472	1223.07	0.000178864
NME4|32876|AT	-3.74708	0.00939507	0.000817704	0.107945	0.000178905
UPF3B|89980|ES	-3.74677	0.0851577	0.0234755	0.30891	0.000179127
TNFRSF12A|33348|ES	-3.74481	2.04598e-05	7.18976e-08	0.0058222	0.000180529
FAM120C|89238|AT	-3.7406	0.19367	0.0819418	0.457742	0.000183581
FAM120C|89237|AT	3.7405	5.16319	2.18454	12.2033	0.000183654
SEPP1|71907|ES	-3.73891	0.211311	0.0935494	0.477313	0.000184821
PLEKHA5|20646|AT	3.73741	20.9288	4.2474	103.126	0.000185925
ZDHHC4|78753|AD	3.73613	7.26674	2.56734	20.5682	0.000186871
SLC25A25|87693|AP	-3.73327	0.150734	0.0558178	0.407051	0.000189007
AQP1|79158|AP	-3.724	0.23159	0.107243	0.500117	0.000196091
IRF3|51014|ES	-3.72336	1.12313e-05	2.78607e-08	0.00452759	0.000196589
KIF4A|89373|AT	3.72066	7.21711	2.54798	20.4423	0.000198702
KIF4A|89372|AT	-3.72065	0.13856	0.0489183	0.39247	0.000198709
DNMT3A|52857|AT	-3.71675	0.000410804	6.72813e-06	0.0250827	0.0002018
DNMT3A|52856|AT	3.71663	2433.38	39.8557	148569	0.000201902
RPS15A|34266|AD	3.71226	11287.3	81.8358	1.55682e+06	0.000205416
SLC25A25|87692|AP	3.70133	6.81524	2.46677	18.8293	0.000214475
CLSPN|1730|AT	3.70122	6.11294	2.34366	15.9443	0.000214564
CLSPN|1731|AT	-3.70112	0.163595	0.0627214	0.426703	0.000214648
AKAP8L|48076|ES	-3.70024	0.0720876	0.0179013	0.290293	0.000215399
PPP1R1A|22198|ES	-3.69833	0.00274044	0.000120219	0.0624697	0.000217019
RAB34|39954|AP	-3.69516	0.0871678	0.0238949	0.317985	0.000219751
DECR2|32892|ES	3.69231	16.3871	3.71379	72.3082	0.000222223
IAH1|52628|AP	-3.68868	0.000354141	5.19514e-06	0.024141	0.000225419
TSC22D1|25783|AP	-3.68812	1.38281e-08	9.20778e-13	0.000207667	0.000225918
SYNE4|49323|ES	-3.68799	0.0146731	0.00155642	0.138329	0.000226031
ASGR1|38840|AT	-3.67749	4.40787e-09	1.5521e-13	0.00012518	0.000235537
C16orf13|32917|ES	-3.67708	0.0425679	0.00791323	0.228987	0.000235917
ADRA1A|83135|AT	3.67251	3.21789	1.7246	6.00419	0.000240179
HMGB1|25566|AP	-3.6717	9.65371e-05	6.93929e-07	0.0134299	0.000240938
EFCAB4A|13776|ES	-3.67035	0.0427533	0.00794163	0.23016	0.000242216
ARHGAP12|11153|ES	-3.6674	0.0650445	0.0150993	0.280198	0.000245028
C14orf2|29528|ME	3.66736	8.51595	2.71072	26.7536	0.000245067
FUOM|13553|AA	3.66699	347.743	15.2401	7934.72	0.000245419
IRF3|51007|ES	-3.66646	0.268024	0.132585	0.541816	0.000245928
GNG5|3605|ES	3.66211	2.96529e+06	1019.09	8.62821e+09	0.000250144
PSIP1|85920|AT	3.66133	28.5126	4.74389	171.371	0.000250905
PSIP1|85919|AT	-3.66127	0.0350743	0.00583562	0.210809	0.000250967
LCLAT1|53116|AT	3.65981	141.723	9.98308	2011.94	0.000252401
LCLAT1|53115|AT	-3.65965	0.00705775	0.000497159	0.100193	0.000252565
SUB1|71655|AP	-3.65919	2.91683e-09	7.82126e-14	0.000108779	0.000253016
DMD|88774|ES	-3.65312	0.0198124	0.00241665	0.162428	0.000259075
HPS1|91779|ES	-3.65017	0.0390224	0.00683782	0.222695	0.00026207
TPM4|48124|AP	-3.64823	0.0155544	0.0016613	0.145632	0.000264052
RFXANK|48609|AA	-3.64199	0.0136901	0.00135988	0.13782	0.000270534
SERPING1|15866|AP	-3.64174	0.00402135	0.000206565	0.0782864	0.000270804
SERPING1|15865|AP	3.64144	248.597	12.7687	4840	0.000271117
NAGPA|33872|ES	-3.63575	6.62111e-10	7.45879e-15	5.8775e-05	0.000277173
PLBD2|24643|ES	-3.63344	2.47289e-10	1.62579e-15	3.76137e-05	0.000279673
ECHDC2|3024|ES	-3.63307	0.0831548	0.0217364	0.318116	0.000280073
ITIH3|235594|ES	-3.63115	0.166102	0.0630322	0.437712	0.000282157
EXD3|88296|AT	3.63113	4.83858	2.066	11.332	0.00028218
KIFC3|36608|ES	-3.62599	0.00888807	0.000691947	0.114168	0.000287855
MRPL55|10174|ES	-3.62544	0.047988	0.00929253	0.247817	0.000288468
TMEM218|19280|AD	3.62523	9.6671	2.83531	32.9604	0.000288708
PKM|203434|ME	-3.62151	3.12804e-06	3.28178e-09	0.0029815	0.000292888
BBS9|79224|ES	-3.61791	0.0443116	0.00818997	0.239747	0.000296996
COQ4|87735|AT	3.61773	44.3061	5.68153	345.51	0.000297195
MRPL52|26643|RI	3.60899	74.9157	7.18678	780.928	0.000307386
ARHGAP28|44554|AP	-3.6086	0.235502	0.107374	0.51652	0.000307855
S100PBP|1635|AT	3.6057	51.8331	6.06165	443.223	0.000311315
S100PBP|1636|AT	-3.60554	0.0192967	0.0022567	0.165002	0.000311503
FANCD2|63304|AT	-3.60289	0.00343041	0.000156523	0.0751819	0.000314703
DECR2|32885|AA	3.60285	12.0383	3.10981	46.6013	0.000314748
TPM4|48125|AP	3.60127	58.4334	6.38512	534.754	0.000316669
ABLIM2|68744|AT	-3.59983	0.214283	0.0926266	0.495722	0.000318428
SUOX|22343|ES	3.59553	82.1373	7.42855	908.191	0.000323727
H2AFV|79572|AT	-3.587	0.044596	0.00815194	0.243967	0.000334507
PTPMT1|15770|RI	3.58653	139.213	9.38001	2066.11	0.000335105
FAM104B|89278|AT	3.58557	22.8724	4.13311	126.574	0.000336343
FAM104B|89277|AT	-3.5855	0.043724	0.00790112	0.241964	0.000336432
FRMD8|16850|ES	-3.57809	0.0325224	0.00497971	0.212404	0.000346115
C14orf2|29533|ES	3.57477	7.19423	2.43848	21.2251	0.000350539
ARHGAP28|44558|AP	3.57399	4.19846	1.91157	9.22127	0.000351581
FN1|57397|ES	3.57216	5.65847	2.1863	14.6449	0.000354043
RNH1|13679|AA	3.56992	20.323	3.88933	106.195	0.000357084
SNX5|58749|RI	-3.56908	0.0356479	0.00571325	0.222426	0.000358234
TCF3|46542|ES	-3.56772	0.0224369	0.00278643	0.180667	0.000360099
H2AFV|79570|AT	3.5671	20.8032	3.92532	110.251	0.000360954
FASTK|82341|ES	-3.56635	0.000152164	1.21399e-06	0.0190724	0.000361993
ATP5J|60269|AD	-3.56595	0.000665228	1.19335e-05	0.0370828	0.000362544
MKNK2|46570|AA	-3.56548	0.141972	0.0485468	0.415185	0.000363197
FKTN|87133|RI	-3.56385	1.75939e-06	1.2038e-09	0.00257139	0.000365459
TRAPPC6A|50411|ES	-3.56143	0.011998	0.00105192	0.136847	0.000368842
SNX5|58744|AT	-3.55948	0.00228502	8.0281e-05	0.0650382	0.000371584
SNX5|58745|AT	3.55948	437.631	15.3755	12456.2	0.000371586
C1orf159|13|AD	-3.55376	0.169855	0.0638931	0.451549	0.000379764
MLST8|33211|AP	3.55233	12.9187	3.14857	53.0057	0.000381842
MLST8|33212|AP	-3.55057	0.0771622	0.0187601	0.317376	0.000384405
ZDHHC11|71449|AT	-3.54674	0.145565	0.0501826	0.422241	0.000390034
ATXN2|24518|ES	-3.54632	0.0870819	0.0225971	0.335586	0.000390652
CLDN7|38892|AP	-3.54366	0.230499	0.102368	0.519004	0.000394621
PRDX5|16640|ES	-3.53915	0.0179268	0.00193331	0.166228	0.000401411
COASY|41070|AD	3.53466	5.68939	2.16962	14.9193	0.000408297
GRAMD1C|66223|AP	-3.5321	0.32948	0.17794	0.610078	0.000412266
CCAR2|83036|AP	-3.5252	0.00921495	0.000680422	0.124798	0.000423163
ASPG|29539|ES	-3.52362	0.108896	0.0317223	0.373819	0.000425701
MAPK3|36088|ES	-3.52346	0.000227723	2.14374e-06	0.0241904	0.000425959
PPCS|2075|AD	3.52055	32.9799	4.70987	230.935	0.000430648
CBWD5|86506|ES	-3.5202	0.00160449	4.46001e-05	0.0577216	0.000431219
COMMD4|31852|ES	-3.51839	1.31744e-09	1.48887e-14	0.000116575	0.00043418
FIP1L1|69315|ES	-3.51632	0.0868281	0.0222372	0.339032	0.000437569
PGLYRP2|48094|RI	3.51495	7.45676	2.43225	22.8608	0.000439842
CFL1|16919|AP	3.51489	13.1967	3.13094	55.623	0.000439934
GSKIP|29199|AD	3.5126	4.42581	1.92993	10.1495	0.00044374
IFI27L1|29058|ES	-3.51034	3.57772e-06	3.25588e-09	0.00393138	0.000447531
MPPE1|44649|ES	-3.50915	0.000138293	9.66778e-07	0.0197823	0.000449537
KHK|52929|ME	3.50657	5.04142	2.04111	12.452	0.000453925
AFMID|101482|ES	-3.50627	0.098179	0.0268268	0.35931	0.000454439
AQP1|79157|AP	3.50587	4.18135	1.87918	9.30389	0.000455122
SAA1|157222|ES	-3.50551	8.57719e-08	9.60082e-12	0.00076627	0.000455738
ST3GAL6|65791|AP	3.50315	8.13913	2.51838	26.3047	0.000459798
INF2|29546|AT	-3.50305	0.0170416	0.00174597	0.166335	0.000459962
INF2|29545|AT	3.50302	58.6787	6.0118	572.739	0.000460008
BTNL9|75037|AT	-3.49965	0.140741	0.0469352	0.422031	0.000465869
KCNMA1|12281|AT	-3.49868	0.17456	0.0656569	0.464097	0.000467574
ABLIM2|68745|AT	3.49402	4.46946	1.92972	10.3518	0.000475812
ACY1|390894|ES	3.4924	9.55381	2.69211	33.9047	0.000478699
CCAR2|83035|AP	3.49198	103.484	7.65552	1398.86	0.000479449
AFMID|43794|ES	-3.49118	0.225717	0.0978709	0.520567	0.000480892
ACBD4|41944|ES	-3.49086	0.000114964	7.0589e-07	0.0187234	0.000481475
CFL1|16922|AP	-3.48854	0.123186	0.0379849	0.399494	0.000485662
POLR3GL|7278|ES	-3.48557	5.20863e-05	2.0333e-07	0.0133427	0.000491092
CCND3|76156|AP	-3.4853	0.204764	0.0839336	0.499541	0.000491591
IL32|33403|ES	-3.48513	0.142339	0.0475522	0.426065	0.000491894
TROAP|21553|AT	3.48012	23.6259	3.98026	140.237	0.000501186
ECHDC2|3023|ES	-3.48009	0.00472815	0.000231788	0.0964473	0.000501247
CLDN7|38894|AP	3.47874	4.25701	1.88217	9.62829	0.000503771
MPG|32794|AP	-3.4781	6.52478e-06	7.80707e-09	0.0054531	0.000504991
PIGQ|32902|AT	-3.47801	0.00212492	6.62552e-05	0.0681501	0.000505151
PHYKPL|74856|AA	-3.47659	3.16836e-05	9.21269e-08	0.0108964	0.000507826
TMEM134|17233|AA	3.47195	114.332	7.87598	1659.7	0.000516687
NBPF12|7359|ES	-3.46634	0.0533329	0.0101672	0.279761	0.000527602
HMGA1|75775|ES	-3.46606	0.223999	0.0961232	0.521993	0.000528142
NEDD4L|45649|AP	3.46596	3.29523	1.67891	6.46762	0.000528347
GNAS|60002|AA	-3.46487	0.000113303	6.64137e-07	0.0193297	0.00053048
AFMID|43801|ES	-3.4623	0.103391	0.0286148	0.373569	0.000535582
TMEM59|3121|AD	-3.46118	7.48035e-06	9.35777e-09	0.00597959	0.00053782
SUOX|22340|ES	3.45631	9.93435	2.70205	36.5246	0.000547623
BLOC1S1|22229|AP	-3.4514	1.30563e-07	1.60865e-11	0.00105969	0.000557695
NEK2|9718|AT	-3.44973	0.0804274	0.0192092	0.336743	0.000561143
NEK2|9717|AT	3.44968	12.433	2.9695	52.0555	0.000561247
TPM2|86278|ME	-3.44573	0.0121397	0.000987384	0.149254	0.000569509
PGM2|69007|ES	-3.44524	1.64394e-07	2.27235e-11	0.00118932	0.000570545
PDCD2|78499|AT	3.44496	30.2277	4.34658	210.215	0.000571151
ARPP19|30674|ES	-3.44408	0.00581514	0.000310751	0.10882	0.000573002
PRR5|62619|ES	-3.43756	0.186301	0.0714692	0.485636	0.000586988
TMEM25|19014|ES	-3.4362	0.0662317	0.0140804	0.311541	0.00058994
SRSF5|28162|AD	3.43325	16.5958	3.33833	82.5025	0.000596391
ZNF567|49415|AP	-3.43236	0.300428	0.151188	0.596985	0.000598347
NOP16|74649|AA	3.43118	209.263	9.88696	4429.15	0.00060096
KCNMA1|12279|AT	3.43072	5.318	2.04705	13.8155	0.000601991
HAX1|7826|AA	3.43022	1.02248e+11	52353.6	1.99693e+17	0.000603087
CMC4|90668|AP	3.42913	17.7386	3.42834	91.7812	0.000605514
CMC4|90669|AP	-3.42913	0.0563745	0.0108955	0.291688	0.000605524
NDUFB10|33166|RI	3.42824	23.4129	3.85942	142.033	0.000607511
SMIM14|69072|ES	-3.42724	8.88793e-13	1.14018e-19	6.9283e-06	0.000609758
STRIP2|81747|AT	3.42503	33.3181	4.48055	247.759	0.000614723
STRIP2|81748|AT	-3.42493	0.0300168	0.00403659	0.223211	0.000614965
F10|26354|AD	-3.41436	0.000318836	3.13682e-06	0.0324074	0.000639322
CDC14B|86973|AT	3.41207	136.881	8.11305	2309.42	0.000644711
CDC14B|86974|AT	-3.41204	0.00730593	0.000433029	0.123263	0.000644778
ABCG5|53407|AA	3.41199	4.70499	1.93294	11.4525	0.000644914
SERBP1|3355|AA	-3.41061	0.000572452	7.84366e-06	0.0417791	0.000648181
DNASE1L1|90581|ES	-3.40993	0.13912	0.0447737	0.432268	0.0006498
ACSM2B|34360|ES	3.40963	6.85181	2.26651	20.7135	0.000650517
CTDNEP1|38878|AP	-3.40755	0.0543966	0.0101928	0.290302	0.0006555
FTO|36429|ES	-3.4042	4.27384e-07	9.19962e-11	0.00198549	0.000663581
AFMID|43811|ES	3.40363	7.17796	2.30715	22.3319	0.000664975
UCHL5|9239|AT	3.39904	97.2826	6.94525	1362.64	0.000676234
CBWD2|55054|ES	3.39868	3.66185	1.7323	7.74065	0.000677124
PUF60|85504|ES	-3.39791	0.000389027	4.19786e-06	0.0360522	0.000679037
NARS2|18025|AP	-3.39463	0.0001736	1.1705e-06	0.025747	0.000687211
BSCL2|16408|AD	3.39281	674.799	15.6608	29076	0.000691786
BAIAP2|44095|ES	-3.39063	0.176468	0.0647438	0.480986	0.000697321
SLC20A2|83727|AP	3.3898	4.82966	1.94303	12.0047	0.000699434
EPB41L2|77596|ES	-3.38893	0.201987	0.080087	0.509431	0.000701668
PPAPDC1B|83387|AT	3.38805	11.2603	2.77483	45.6943	0.000703903
RBP7|592|ES	3.38805	6.62725	2.21921	19.7911	0.000703919
ECHDC2|3033|ES	3.38304	8.34182	2.44078	28.5098	0.000716891
BTN3A2|75615|AT	3.38269	49.3567	5.15471	472.595	0.000717804
BTN3A2|75612|AT	-3.38244	0.0202653	0.00211638	0.194049	0.000718461
PET112|70844|AT	-3.37469	1.15567e-05	1.56823e-08	0.00851638	0.000738982
CCDC144A|39439|AT	-3.36893	0.000558684	7.15722e-06	0.0436102	0.000754604
PLEKHA4|50820|ES	-3.36714	0.0452452	0.00746448	0.274249	0.000759535
PDDC1|13745|ES	-3.36611	0.0721709	0.0156181	0.3335	0.000762362
NUDT22|16591|AD	3.36291	51.4386	5.1751	511.281	0.000771258
KANK1|85709|AP	3.36284	3.76896	1.73933	8.16696	0.000771438
NAA60|33529|AD	3.36056	56.7023	5.3809	597.51	0.000777853
DHRS4L2|26795|AP	-3.35878	0.0703555	0.0149505	0.331085	0.000782876
DHRS4L2|26796|AP	3.35878	14.2135	3.02037	66.8872	0.000782876
TRAPPC4|19059|AT	3.35643	155.891	8.17222	2973.74	0.000789545
TRAPPC4|19060|AT	-3.35639	0.00641506	0.000336291	0.122373	0.000789677
PEX5|20092|AD	3.35626	13.9918	2.9972	65.3181	0.000790033
RBM4|17094|AT	3.35597	6739.43	39.1397	1.16046e+06	0.000790879
ACACB|24283|ES	-3.35514	0.0336061	0.00463021	0.243914	0.000793241
IL1R2|54766|AP	3.35499	6.0877	2.11924	17.4875	0.000793686
FAM195A|32925|ES	-3.35488	1.34418e-08	3.38686e-13	0.000533479	0.000794002
IFRD1|81446|AP	-3.35455	0.119101	0.034356	0.412888	0.000794953
SOCS2|23706|AP	3.35355	10.3667	2.64274	40.6658	0.000797833
CLDN14|60529|AP	3.35304	2.998	1.578	5.69583	0.000799304
GGT1|61456|AD	3.35255	11.4022	2.74823	47.3069	0.000800719
IRF3|50998|ES	-3.35073	0.0913507	0.0225317	0.370364	0.000805979
ANKRD42|18050|AT	3.34991	6.91487	2.23071	21.435	0.000808375
RPE|57239|ES	-3.34758	0.0350087	0.00491826	0.249196	0.00081519
HCFC1R1|33354|ES	-3.34521	0.0209441	0.00217456	0.201722	0.000822196
RIN3|28998|ES	-3.3433	0.0582276	0.0109952	0.308357	0.000827872
IL1R2|54765|AP	-3.34009	0.170879	0.0605942	0.481888	0.0008375
DNAJC10|56461|AT	-3.33908	0.0956322	0.0241125	0.379286	0.000840575
DNAJC10|56462|AT	3.33891	10.4556	2.63624	41.4683	0.000841063
MUM1|46457|ES	3.33835	5.68548	2.04946	15.7723	0.000842768
SFXN2|12968|ES	-3.33721	0.0337091	0.00460345	0.246837	0.000846247
DHRS12|25951|AT	3.33594	677.441	14.7113	31195.6	0.000850118
DHRS12|25950|AT	-3.33589	0.0014763	3.20594e-05	0.0679818	0.000850264
CMC2|37726|ES	-3.33516	0.264198	0.120841	0.57762	0.0008525
ANG|26464|AP	3.33173	3.67589	1.70913	7.90585	0.000863068
ANG|26463|AP	-3.33173	0.272041	0.126487	0.585091	0.000863083
C7orf49|81875|AD	-3.32888	0.293599	0.142686	0.604126	0.000871954
EFNA1|7939|ES	-3.32879	3.12377e-06	1.79141e-09	0.00544707	0.000872229
ACSS2|59044|ES	-3.32685	5.78743e-09	8.11853e-14	0.000412566	0.000878336
TAF1A|9885|AT	3.32666	6.6186	2.17369	20.1528	0.000878926
UBE2D3|70148|AD	-3.32635	0.08994	0.0217569	0.3718	0.000879924
OLA1|56018|ES	-3.32598	1.22215e-08	2.65558e-13	0.000562459	0.00088107
DAZAP1|46476|ES	-3.32571	5.67223e-07	1.18198e-10	0.00272206	0.000881935
ZNF567|49414|AP	3.3229	2.83452	1.53317	5.24045	0.000890868
MPDZ|85874|ES	-3.32187	0.0299085	0.00377125	0.237194	0.000894173
MCF2L|26314|AP	3.32048	4.99349	1.93268	12.9017	0.000898622
TM4SF19|68239|AT	-3.31937	0.0932833	0.0229886	0.378526	0.000902204
TMEM18|52521|AP	-3.31936	1.06538e-07	8.13747e-12	0.00139482	0.000902249
CD151|13782|ES	-3.31792	0.0246261	0.00276158	0.2196	0.000906915
PPFIBP2|14200|AP	3.31722	12.0691	2.77059	52.5747	0.000909178
NTAN1|34131|ES	3.3169	102.537	6.64731	1581.66	0.000910226
ANXA2|30957|ES	3.31558	187.16	8.49225	4124.82	0.000914532
CSNK1D|44308|ES	-3.31411	0.000873668	1.35663e-05	0.0562642	0.000919346
XRCC3|29495|AT	-3.31382	0.00775736	0.000438109	0.137356	0.000920309
XRCC3|29496|AT	3.31378	128.903	7.27994	2282.42	0.00092045
LIPC|30894|AT	-3.31283	3.38569e-06	1.9644e-09	0.00583532	0.000923577
FAM211B|61457|ES	-3.31246	0.0928937	0.0227694	0.378985	0.000924778
HAUS7|90436|ES	-3.31123	0.0701874	0.0145661	0.338201	0.000928859
UCHL5|9240|AT	-3.30842	0.0124803	0.000929819	0.167515	0.000938238
YDJC|61232|ES	-3.30783	0.0885162	0.0210431	0.372337	0.00094023
ANAPC11|44210|ES	3.30768	21.6382	3.49974	133.785	0.000940737
COL18A1|60876|AD	3.30415	4.77113	1.88831	12.055	0.000952663
ECI2|75226|AA	-3.3038	0.0304934	0.00384563	0.241793	0.000953838
TAF6|80899|AD	3.30364	14.5498	2.97143	71.2441	0.000954369
RNF19B|1647|AA	-3.30274	0.0322801	0.00420808	0.24762	0.000957441
ARL6IP4|25037|AD	-3.30208	0.314158	0.158007	0.624623	0.000959709
DGKZ|15540|AP	3.29801	6.21402	2.09837	18.4019	0.00097371
SMARCA4|47612|ES	-3.2964	0.00806272	0.000458905	0.141658	0.000979328
TIGD6|74053|AD	3.29366	5.53088	1.99884	15.3042	0.000988915
MTHFD1L|78150|AT	-3.29335	0.0696023	0.0142507	0.339946	0.000990008
IRF3|51010|ES	-3.29308	0.211361	0.0838102	0.533033	0.000990946
TTC39C|44852|AP	-3.29109	0.115545	0.0319585	0.417752	0.000998017
NME6|64630|ES	3.29041	103.705	6.53238	1646.38	0.0010004
ALDH16A1|50937|ES	-3.28877	0.00361375	0.000126651	0.103112	0.00100626
CLU|83171|RI	3.28586	5.9261	2.05033	17.1283	0.00101672
MTHFD1L|78151|AT	3.28533	14.2821	2.92324	69.7778	0.00101864
ATOX1|116361|ES	3.28437	39.1931	4.3899	349.916	0.0010221
ABCD4|28383|ES	-3.28425	8.64732e-05	3.25167e-07	0.0229963	0.00102255
ARAP1|17642|ES	-3.28165	0.019696	0.00188667	0.205618	0.00103203
DECR1|84411|ES	3.2799	5.14726	1.93358	13.7022	0.00103842
COPE|48519|ES	-3.27955	0.267239	0.12145	0.588035	0.00103972
C9orf9|87994|RI	-3.27536	0.0941107	0.0228807	0.387088	0.00105526
COQ4|87736|AT	-3.27377	0.0332724	0.00433787	0.255207	0.00106121
C2orf43|52791|ES	-3.27236	0.0507464	0.00851166	0.302549	0.00106653
DGCR6|61026|AP	-3.2707	0.0194196	0.00183008	0.206068	0.00107281
CD74|99692|AA	3.27026	13.0807	2.80156	61.0746	0.00107449
CLDN14|60531|AP	-3.26777	0.343787	0.181202	0.652254	0.001084
VEGFA|76330|ES	3.26713	27.6038	3.77159	202.028	0.00108646
SPOP|42307|ES	-3.26688	0.0269512	0.00308322	0.235587	0.00108739
ATXN7L1|81305|AP	-3.26482	0.0018741	4.32089e-05	0.0812858	0.00109535
HIBCH|56560|ES	-3.26293	0.000736222	9.66267e-06	0.0560946	0.00110266
SLC7A2|82807|ME	3.26179	4.50659	1.82372	11.1362	0.00110713
CD34|9666|AP	-3.26087	0.03207	0.00405678	0.253522	0.0011107
FNDC5|1641|AT	3.26035	10.9834	2.60074	46.3849	0.00111275
SULT1A2|35791|ES	-3.25788	0.248761	0.107716	0.574492	0.00112246
PTRH2|42793|ES	3.25747	270.149	9.30146	7846.12	0.00112408
SPATS2|21577|AT	-3.25349	0.00212451	5.21371e-05	0.0865704	0.00113998
SPATS2|21578|AT	3.25341	470.63	11.5497	19177.4	0.00114027
SDCBP|83936|ES	3.25293	102.473	6.29757	1667.42	0.0011422
UBP1|63867|ES	-3.25223	0.100705	0.0252486	0.401666	0.00114503
ENSA|7490|AP	-3.25216	5.75131e-06	3.99632e-09	0.008277	0.00114531
FNDC5|1642|AT	-3.25198	0.0914484	0.0216311	0.38661	0.00114603
EEF1D|85436|AP	-3.25089	0.0015293	3.06916e-05	0.0762018	0.00115045
RPTOR|44084|ES	-3.24785	0.0515856	0.00862153	0.308654	0.0011628
GSN|87430|ES	-3.24523	0.0367697	0.00500166	0.270313	0.00117358
IL32|33385|RI	3.24273	283.943	9.34228	8629.94	0.00118391
GRK6|74762|AT	3.24263	250.656	8.89179	7065.9	0.00118431
KHK|206708|ES	-3.23615	0.271845	0.123515	0.598305	0.00121155
CBWD1|85692|RI	3.23583	5.1003	1.90108	13.6833	0.00121288
TXNL4A|46286|ES	-3.23457	1.05134e-10	9.45139e-17	0.000116948	0.00121825
IRF3|50985|ES	-3.23407	7.38485e-05	2.31422e-07	0.0235656	0.0012204
CCNL1|67377|AT	-3.23225	0.00951907	0.000566056	0.160077	0.00122819
CCNL1|67375|AT	3.23217	105.042	6.24629	1766.44	0.00122855
TMUB2|41788|AD	-3.23179	0.000443532	4.10588e-06	0.047912	0.00123017
TIMM13|46608|AD	3.23152	7.53275e+09	7698.98	7370109825378640	0.00123135
MAP7D1|1758|AA	-3.23017	0.000512158	5.16148e-06	0.0508198	0.00123717
ACSM2B|34361|ES	3.23015	4.04182	1.7319	9.43258	0.00123726
PYCR1|44246|ES	-3.2297	0.000291885	2.08978e-06	0.0407683	0.00123922
FAM195A|32927|ES	-3.22363	0.114477	0.0306494	0.42758	0.00126577
INO80E|36009|ES	-3.22253	0.29661	0.141633	0.621163	0.00127063
VWA5A|19211|AT	3.22201	6.3174	2.05858	19.387	0.00127294
RHBDD1|57793|ES	3.21845	5.04646	1.88315	13.5235	0.00128884
VWA5A|19212|AT	-3.2171	0.158679	0.0516951	0.487069	0.00129495
GTF2IRD2|80091|AT	-3.21649	0.0972673	0.0235118	0.402391	0.00129771
SMIM19|83739|AD	3.21529	15.523	2.91733	82.597	0.00130312
EFCAB11|28797|AT	3.21515	25.1971	3.5244	180.143	0.00130374
NOP16|117545|AA	3.21405	1.56709e+06	261.371	9.39579e+09	0.00130877
MYL5|68388|ES	-3.2138	0.119556	0.0327355	0.43664	0.00130993
RPS2|33175|RI	3.21359	5.01443	1.87567	13.4056	0.00131087
MSI2|42614|AP	-3.21058	0.0228923	0.00228208	0.229641	0.00132466
ACADVL|38853|RI	3.21009	48.9887	4.55183	527.237	0.00132691
G3BP1|74185|AP	-3.20867	0.00156267	3.01847e-05	0.0809	0.00133351
PLEKHH3|41103|AD	-3.20833	0.0396545	0.00552066	0.284836	0.0013351
EPN1|52136|AP	3.20686	18.5375	3.11204	110.423	0.00134194
EPN1|52137|AP	-3.20683	0.0539459	0.00905632	0.32134	0.00134204
CIRBP|46441|RI	3.20583	212.894	8.03124	5643.45	0.00134674
BSDC1|1603|AA	3.20548	72.6464	5.28679	998.244	0.00134836
ANK3|11846|AT	-3.20477	0.085857	0.0191293	0.385348	0.00135168
MEF2BNB|48602|AT	-3.203	0.0325107	0.00399497	0.26457	0.00136004
MEF2BNB|48603|AT	3.20294	30.7576	3.77951	250.304	0.0013603
AKT2|49874|ES	-3.20214	0.000262064	1.68339e-06	0.0407971	0.00136413
MUM1|46458|ES	3.20021	7.3805	2.16984	25.104	0.00137327
L3HYPDH|27741|AT	-3.19812	0.0245989	0.00253975	0.238254	0.00138326
L3HYPDH|27740|AT	3.19807	40.6491	4.19693	393.705	0.00138348
METTL23|43635|ES	-3.1966	0.00617713	0.000273042	0.139747	0.00139057
MORF4L2|89765|AP	-3.19309	0.0472214	0.00724946	0.30759	0.0014076
PTPN2|44717|AT	-3.19245	0.00466188	0.000172665	0.125869	0.0014107
PTPN2|44716|AT	3.19232	214.466	7.94311	5790.65	0.00141137
RAB6A|17707|ME	3.19142	57.4112	4.77236	690.653	0.00141578
SYVN1|16795|AA	-3.19037	0.0166434	0.00134427	0.206062	0.00142089
LONP1|46920|RI	-3.19019	5.1666e-09	4.18816e-14	0.000637361	0.00142181
HM13|58893|ES	-3.18998	0.284637	0.131523	0.616001	0.00142281
TFPI|56493|AT	3.18427	9.98816	2.42264	41.1796	0.00145118
TFPI|56494|AT	-3.18425	0.10012	0.024284	0.41278	0.0014513
RNASE4|26458|AP	-3.18239	0.300337	0.143179	0.629997	0.00146067
RNASE4|26459|AP	3.18239	3.32959	1.58731	6.98427	0.00146067
TSC22D3|89836|AP	-3.1807	0.0159707	0.00124797	0.204383	0.00146918
RPAIN|38689|ES	-3.17775	0.0317993	0.00379089	0.266743	0.00148424
DENND1A|87515|AT	3.17411	72.6671	5.15216	1024.91	0.00150298
TOM1L1|42538|AT	-3.17147	0.029833	0.00340457	0.261415	0.00151668
DENND1A|87514|AT	-3.17005	0.0140597	0.00100674	0.196353	0.00152414
ANK3|11847|AT	3.16694	11.3775	2.52625	51.2409	0.00154055
HSF1|85559|ES	-3.16614	0.0192446	0.00166814	0.222018	0.00154474
LDB1|12935|AP	-3.16525	0.189407	0.0676006	0.530691	0.00154949
IL32|33387|AA	-3.16515	1.35586e-10	1.05137e-16	0.000174854	0.00155005
MPND|46795|ES	-3.16274	0.274479	0.123183	0.611599	0.00156289
FLNB|65419|ES	-3.16229	0.327799	0.164204	0.654381	0.00156535
AKR1A1|2698|ES	3.16093	36.5659	3.92534	340.623	0.00157264
VEGFB|16601|AA	3.1606	51.2384	4.46102	588.515	0.00157445
HYOU1|19084|ES	3.16001	5.50391	1.91107	15.8513	0.00157764
CD47|66014|ES	-3.16	0.147772	0.0451376	0.483778	0.0015777
SNRPB|58542|AA	-3.15837	0.0197633	0.00173115	0.225624	0.00158655
SRSF5|28161|AD	3.15753	29.2569	3.59834	237.878	0.0015911
ZNF146|49374|ES	3.15449	12.1473	2.57433	57.3183	0.0016078
TMEM254|12337|ES	3.1539	5.87588	1.95497	17.6606	0.00161102
CYB5D2|38523|AD	3.15377	3.93025	1.67883	9.20098	0.00161179
TM4SF19|68240|AT	3.15304	5.69421	1.93129	16.7888	0.00161578
CCND3|76154|AP	3.1518	4.10822	1.70628	9.89139	0.00162266
CCNC|77075|AT	-3.14929	2.70379e-07	2.20983e-11	0.00330817	0.00163666
TOM1L1|42534|AT	3.14788	38.761	3.9757	377.9	0.00164458
PICALM|18169|ES	-3.14587	0.0658494	0.0120914	0.358614	0.00165596
MXI1|13081|AP	3.14489	26.302	3.42784	201.817	0.00166151
VPS29|24446|ES	3.14411	6.73512	2.05104	22.1165	0.00166592
PPAPDC1B|83388|AT	-3.14406	0.0916493	0.0206602	0.406559	0.00166622
IRF3|50989|ES	-3.14253	0.000424615	3.34894e-06	0.0538373	0.00167497
IKBIP|23865|AT	-3.14228	0.0602321	0.0104414	0.347455	0.0016764
IKBIP|23864|AT	3.14223	16.6018	2.87795	95.7692	0.00167667
SRRM1|1128|ES	-3.1421	0.0888227	0.0196173	0.402168	0.00167738
UBE2H|81756|ES	-3.14135	0.000244854	1.36728e-06	0.0438486	0.00168172
TUSC3|82774|ES	-3.14014	1.15963e-06	2.28808e-10	0.00587712	0.00168869
BCAR3|3796|AP	3.13848	12.702	2.59722	62.1203	0.00169829
MELK|86353|ES	-3.13802	0.438842	0.262361	0.734036	0.00170091
MRPL52|26638|ES	3.13471	5.68004	1.91733	16.827	0.00172026
RNPS1|33261|ES	3.13421	15.0673	2.76285	82.1701	0.00172315
CBWD1|85690|ES	3.13402	3.47017	1.59377	7.55574	0.00172427
FANCD2|63305|AT	-3.13173	0.000835561	9.89983e-06	0.0705226	0.00173779
SLC4A2|82328|AP	-3.12977	0.190679	0.0675468	0.53827	0.00174941
BPHL|75167|ES	3.12911	14.8549	2.74064	80.5169	0.00175337
CDKN1A|75989|AD	3.12887	410.714	9.47079	17811.2	0.00175479
BICD1|21019|AT	-3.1277	0.365307	0.194356	0.686621	0.00176181
OCIAD2|69259|ES	-3.12767	0.000238401	1.27978e-06	0.04441	0.001762
CLN3|35745|ES	-3.12756	1.39307e-08	1.66267e-13	0.00116719	0.00176261
UROS|13429|AT	-3.1248	3.83351e-09	2.01644e-14	0.000728801	0.00177927
FRG1|71416|ES	3.1233	58.5952	4.55486	753.788	0.00178837
PRKRA|56161|ES	-3.12229	0.0102263	0.00057591	0.181586	0.00179447
CES1|655795|AA	-3.12021	0.179912	0.0612529	0.528439	0.00180721
IRF3|50997|AD	-3.11928	0.22262	0.0866192	0.572157	0.00181296
SNX5|58751|RI	-3.11842	0.187573	0.0655163	0.537021	0.00181822
SNAP47|10056|AP	3.11829	8.37034	2.20173	31.8217	0.00181905
AZI1|44107|ES	-3.1174	0.06092	0.0104886	0.353837	0.00182457
ENTPD6|58863|AA	-3.11728	0.0213932	0.00190744	0.239939	0.00182527
BICD1|21020|AT	3.11666	2.7276	1.45122	5.1266	0.00182914
SNAP47|10055|AP	-3.11543	0.119692	0.0314818	0.45506	0.0018368
ORC4|55534|AD	3.11365	17.5953	2.89369	106.99	0.00184788
CTBS|3608|AD	3.11168	74.0184	4.91917	1113.75	0.00186028
CDC16|26405|RI	-3.11037	0.0213265	0.00188758	0.240953	0.00186855
CBWD3|86513|ES	-3.10755	0.0249427	0.00243152	0.255864	0.00188647
MAP3K13|67987|AT	-3.10743	0.0492969	0.00738475	0.329081	0.0018872
ECHDC2|319385|ES	3.1046	14.453	2.6771	78.0278	0.00190537
C14orf80|29661|ES	-3.10304	0.162261	0.0514477	0.511757	0.00191541
ANAPC11|44212|AD	3.10087	153.316	6.37009	3690.02	0.00192952
CFLAR|56794|AT	-3.10048	0.024494	0.00234804	0.255513	0.00193207
POLR2E|46382|AT	-3.10014	3.81529e-06	1.43177e-09	0.0101668	0.00193429
POLR2E|46383|AT	3.09971	261719	98.1999	6.97524e+08	0.00193708
MAP3K13|67990|AT	3.09891	19.9034	3.00191	131.965	0.00194232
UBA3|65571|ES	3.0989	19.1965	2.96225	124.401	0.0019424
CD276|31611|AT	3.09886	1.34201e+08	970.79	1.85517e+13	0.00194265
SLC8B1|24640|ES	-3.09607	0.00215169	4.40858e-05	0.105017	0.00196102
CEP57L1|77161|AT	-3.09441	0.017965	0.00140864	0.229115	0.00197205
CEP57L1|77160|AT	3.09436	55.6571	4.36424	709.793	0.0019724
NFKB2|12948|AA	-3.09172	0.00997789	0.000537714	0.185151	0.00198999
ATP5J|60268|ES	-3.08856	0.15156	0.0457714	0.501852	0.00201127
FAM102B|3941|AT	3.08856	4.55441	1.7402	11.9197	0.00201128
FAM102B|3940|AT	-3.08855	0.219569	0.0838958	0.57465	0.00201133
TFR2|80979|ES	3.08823	5.12971	1.81731	14.4796	0.00201349
SMIM19|83740|AD	3.08784	17.3211	2.83404	105.863	0.0020162
ANKRD30B|44760|AT	-3.08407	0.0775256	0.0152642	0.393747	0.00204192
BAIAP2|44096|ES	-3.08355	0.244585	0.0999322	0.598626	0.00204546
AFMID|101488|ES	-3.08277	0.00218808	4.45582e-05	0.107448	0.00205082
TSC22D3|89837|AP	3.08099	335.905	8.30174	13591.4	0.00206315
GRASP|21880|AP	3.08073	3.19262	1.52548	6.68168	0.00206495
FBXO38|73979|AD	3.08045	11.6888	2.44564	55.8665	0.00206689
DECR1|84409|ES	3.07908	3.89886	1.63976	9.27029	0.00207639
ZFP41|85399|AT	-3.07794	0.0411737	0.00540057	0.313906	0.00208439
SULT1A2|35803|ES	-3.07576	0.103843	0.0245236	0.439714	0.00209965
PDDC1|13743|RI	-3.07202	5.11893e-05	9.36734e-08	0.0279732	0.00212614
NNT|71964|AP	-3.07187	0.182646	0.0617293	0.540418	0.00212723
NEDD4L|45651|AP	-3.07079	0.340551	0.171235	0.677285	0.00213491
MAF1|85532|AP	-3.0696	0.0105444	0.000576376	0.192903	0.00214346
MAF1|85533|AP	3.06955	94.8319	5.18361	1734.91	0.00214383
CERS5|21659|ES	-3.06833	0.00123788	1.72012e-05	0.0890832	0.0021526
SDC1|52759|AP	-3.06829	0.10917	0.0265253	0.449309	0.00215291
PLCH2|273|AT	-3.0675	0.125212	0.0331964	0.472281	0.00215857
SERPING1|15871|ES	-3.06741	0.159797	0.0495082	0.515774	0.00215924
CTSC|18212|AT	3.06688	3.52331e+10	6407.1	1.9375e+17	0.00216307
CBWD5|86498|AT	-3.06623	0.0430285	0.00576021	0.321421	0.0021678
TMEM223|16428|AT	3.06546	5.44628e+07	616.417	4.81199e+12	0.00217332
SUOX|22342|ES	3.06438	3.81138	1.61966	8.96893	0.00218124
SIL1|73577|ES	3.063	8720.52	26.2455	2.89754e+06	0.00219128
R3HDM4|46347|ES	-3.05676	1.89026e-05	1.7696e-08	0.0201914	0.00223742
CCDC90B|18083|AD	3.05283	25.7702	3.20006	207.529	0.00226695
CCPG1|30722|AP	-3.05132	0.0736574	0.0137909	0.393406	0.00227838
HSF4|36943|ES	-3.05099	0.00312494	7.68277e-05	0.127105	0.00228092
BABAM1|48259|AA	3.05002	19.3642	2.88379	130.028	0.0022883
AFMID|101480|ES	-3.04902	0.0286956	0.00292734	0.281293	0.0022959
CDK10|38128|AD	-3.04756	0.0736457	0.0137588	0.394198	0.0023071
DNAJC25|87224|AT	3.04729	30.8573	3.39961	280.082	0.00230912
DNAJC25|87223|AT	-3.04717	0.0324118	0.00357088	0.294191	0.00231005
IPO11|72191|AT	3.04715	105.656	5.27351	2116.85	0.00231024
IPO11|72190|AT	-3.04715	0.00946462	0.000472397	0.189627	0.00231025
TIMM10B|14146|RI	-3.04685	0.00178689	3.05096e-05	0.104655	0.00231257
TSPO|62571|AP	-3.04316	1.11774e-06	1.64115e-10	0.00761264	0.00234105
EIF2AK4|29934|AT	-3.04267	3.07848e-08	4.46299e-13	0.00212347	0.0023449
FAM136A|53891|ES	-3.04097	0.0354795	0.00412486	0.305172	0.00235817
TRAPPC3|1754|AD	3.04053	26.4271	3.20169	218.132	0.00236161
BCKDK|36237|RI	3.03793	30.8923	3.37795	282.519	0.00238206
B4GALT4|66286|AD	3.03737	153.257	5.95943	3941.26	0.00238653
EXD3|88297|AT	-3.03712	0.085787	0.017584	0.418528	0.00238854
AURKAIP1|148|RI	3.03681	7.3359	2.02716	26.5473	0.00239099
EYS|76614|AT	-3.03521	0.124442	0.0324003	0.477953	0.00240367
GDA|86591|RI	-3.03511	0.0744073	0.0138978	0.398369	0.00240447
SLC23A1|156231|ES	-3.03493	0.0056705	0.000200865	0.160081	0.00240593
NIPA2|29681|ES	-3.03219	0.00342487	8.73123e-05	0.134342	0.00242783
DNAJC16|763|AT	-3.03197	0.0703725	0.0126569	0.391272	0.00242961
CARD6|71873|AT	3.03194	62.2558	4.30877	899.51	0.00242984
CARD6|71874|AT	-3.0319	0.0160639	0.0011118	0.232099	0.00243019
TOR2A|87657|AD	-3.03086	0.327062	0.158766	0.673757	0.00243856
ITIH4|65276|AA	3.03063	1157.8	12.0872	110902	0.00244044
PCYT2|44230|ES	-3.03005	0.166234	0.0520775	0.53063	0.00244516
NR1H3|15694|AP	-3.02886	0.195799	0.0681624	0.562443	0.00245481
SLC29A2|17026|ES	-3.02765	0.000755635	7.20227e-06	0.0792784	0.00246467
C16orf52|35532|AT	-3.02664	0.0499431	0.00717209	0.347781	0.00247291
ARRB2|38571|ES	-3.0257	0.0194305	0.00151291	0.249548	0.00248055
STOML1|31621|ES	-3.02319	0.0431916	0.00563266	0.331196	0.00250129
SLC3A2|16464|AP	-3.02237	0.0843865	0.0169815	0.419342	0.00250801
SRSF2|43667|AD	-3.01969	0.0106762	0.000560708	0.20328	0.00253034
PCBP4|65127|ES	-3.01882	1.93996e-05	1.692e-08	0.0222425	0.00253759
ELMOD3|54220|RI	-3.01845	0.174658	0.0562499	0.542322	0.00254072
GDA|86592|RI	-3.0171	0.161471	0.0493923	0.527875	0.00255205
KTN1|27637|ES	3.01536	10.7488	2.29606	50.3194	0.0025667
PCSK6|32761|ES	-3.01506	0.100688	0.0226388	0.447816	0.00256928
MORF4L2|89764|AP	3.01217	17.6701	2.72698	114.498	0.00259391
MYL9|59288|ES	-3.01132	2.16629e-05	1.99479e-08	0.0235253	0.00260112
UGGT2|26132|ES	-3.01132	0.00340961	8.44941e-05	0.137589	0.00260117
STAU2|84157|AT	3.0108	4.63452	1.70785	12.5765	0.00260561
SCRIB|85500|ES	-3.01062	0.121424	0.0307731	0.479113	0.00260715
TMEM106B|78806|ES	3.0106	8.69747	2.1273	35.5597	0.00260734
MED17|18328|AT	3.00944	196.016	6.30063	6098.14	0.00261734
MED17|18327|AT	-3.00938	0.00510238	0.000164014	0.158733	0.00261781
SDC1|52760|AP	3.00891	8.81525	2.13561	36.3871	0.00262183
CYB561A3|16163|RI	3.00884	3.10245	1.48391	6.4864	0.0026225
CHURC1|27912|ES	-3.00837	0.00169223	2.64721e-05	0.108176	0.00262656
MORN1|253|AT	-3.00795	0.394045	0.214786	0.722914	0.0026302
NAAA|69559|AP	-3.00781	0.0710003	0.0126681	0.397931	0.00263137
LDB1|12934|AP	3.0072	4.84327	1.73218	13.542	0.0026367
ZDHHC16|12704|ES	-3.00677	0.0894737	0.0185506	0.431552	0.00264038
WDR18|46359|ES	-3.00653	1.64663e-06	2.79502e-10	0.0097008	0.00264246
FIP1L1|69313|ES	-3.00263	0.0565177	0.0086631	0.368718	0.00267658
NT5C3B|40954|ES	-3.00262	0.0269483	0.00254717	0.285104	0.00267666
GEMIN2|27356|ES	-3.00127	0.0898999	0.018643	0.433513	0.00268857
CMC2|37730|ES	-3.00037	0.00231451	4.39355e-05	0.121927	0.00269651
CRYZL1|60459|AA	3.00002	64.4378	4.23836	979.679	0.00269962
GRASP|21881|AP	-2.99881	0.323553	0.154759	0.67645	0.0027104
AKAP8L|48078|AD	2.99766	1.42035e+09	1473.21	1369391780247000	0.00272065
MSI2|42610|AP	2.99704	15.2479	2.56702	90.5712	0.00272617
WDYHV1|85066|AD	-2.99573	0.0673957	0.0115415	0.393552	0.00273788
INO80E|36015|ES	-2.99542	0.192548	0.0655239	0.565821	0.00274065
NNT|71963|AP	2.9952	5.20726	1.76882	15.3298	0.00274263
RALGDS|88016|AP	-2.99501	0.0818696	0.0159169	0.421101	0.00274438
TOR2A|87654|RI	2.99412	140.42	5.5171	3573.93	0.0027524
ZGPAT|60164|AD	-2.99358	0.0253846	0.00229091	0.281277	0.00275727
QDPR|68855|ES	2.99347	95.4228	4.82481	1887.23	0.00275829
COLCA1|18660|AP	2.99047	4.71179	1.70599	13.0135	0.00278553
RPLP0|24740|AA	2.99032	69.7677	4.31774	1127.33	0.00278685
AFMID|43796|ES	-2.98957	0.167209	0.0517641	0.540121	0.00279371
DUS4L|81345|ES	2.98937	18.8944	2.75114	129.763	0.0027955
KLC1|29491|AA	2.98757	79.0141	4.49505	1388.91	0.00281208
FKBP8|48446|AA	-2.98692	0.00249676	4.89308e-05	0.1274	0.002818
SLC13A3|59696|AT	2.98683	4.68118	1.70007	12.8897	0.00281883
ZBED1|88404|AP	-2.98569	0.119197	0.0295037	0.481563	0.00282937
BCCIP|13432|AT	-2.98416	0.0439008	0.00563459	0.342044	0.00284359
DNAJC25|87230|ES	2.98307	4.54758	1.68112	12.3016	0.00285375
TFR2|80981|ES	-2.98172	2.79184e-08	3.02255e-13	0.00257874	0.00286634
ESR1|78167|AT	-2.98087	0.122417	0.0307668	0.487078	0.00287434
SHISA9|34063|AT	-2.98007	0.00903091	0.000408542	0.19963	0.00288179
SLC44A3|3820|AD	-2.97989	0.0491039	0.00676432	0.356458	0.00288352
RETSAT|54198|ES	-2.97989	5.52109e-13	4.78168e-21	6.37483e-05	0.00288353
FAM160B2|82935|RI	-2.97903	2.57856e-05	2.46848e-08	0.0269355	0.00289163
SULT1A2|35810|ES	-2.97814	0.228039	0.0861993	0.603274	0.00290005
NBR1|41691|AP	2.97577	7.6297	2.00102	29.0912	0.00292251
TMEM161A|48587|ES	-2.97519	0.180116	0.0582281	0.55715	0.0029281
ARPC4-TTLL3|63192|AT	-2.97334	0.0446225	0.00574602	0.34653	0.00294579
CDK13|79304|AA	-2.97313	0.0920091	0.019088	0.443507	0.00294779
NAAA|69560|AP	2.97253	13.6922	2.43853	76.8807	0.0029536
EPB41L1|59275|ES	-2.97161	0.0643716	0.0105427	0.393038	0.00296241
HYAL1|64994|ES	-2.96942	3.05936e-05	3.2057e-08	0.029197	0.00298363
PCBP4|65125|AA	2.96845	178.223	5.81743	5460.04	0.00299306
ZNF233|50310|AT	-2.96785	0.174615	0.0551511	0.552853	0.00299889
RNF115|7297|ES	-2.96598	0.0497793	0.00685553	0.361457	0.00301715
ADAM15|7899|AA	-2.96539	0.086249	0.0170743	0.435677	0.00302302
ZNF283|50248|AT	2.96427	111.095	4.93274	2502.1	0.00303406
ATG9A|57634|AP	-2.96358	0.114095	0.0271515	0.47945	0.0030408
DPY30|53146|AD	2.96354	16260.3	26.6726	9.91275e+06	0.00304118
FBXO22|31899|AT	2.96233	338620	74.3168	1.5429e+09	0.00305325
MPDU1|39003|ES	-2.96135	0.0049573	0.000147859	0.166204	0.00306293
OS9|22697|AA	-2.96118	0.00163943	2.35039e-05	0.114353	0.00306461
PLCH2|272|AT	2.95981	7.30272	1.95745	27.2445	0.00307833
C15orf57|29992|AT	-2.95902	0.0203918	0.00154772	0.268671	0.0030862
OSBPL1A|44880|AT	-2.95893	1.46714e-05	9.22145e-09	0.0233424	0.00308705
ESR1|78166|AT	2.95782	8.06925	2.0227	32.1911	0.00309825
ADHFE1|84004|AA	2.95574	3.805	1.56863	9.22975	0.00311915
SLC4A2|82330|AD	2.95548	112.289	4.90489	2570.68	0.00312185
HPS1|12760|AT	2.95413	22.7226	2.86085	180.476	0.00313549
HPS1|12761|AT	-2.95413	0.0440091	0.00554091	0.349546	0.00313549
ZNF233|50311|AT	2.95396	5.66682	1.79265	17.9136	0.00313721
BCS1L|57553|ES	2.95321	5.24328	1.74591	15.7465	0.0031449
GSDMD|85420|AP	2.95134	9.28742	2.11409	40.8006	0.00316398
ING2|71272|AP	-2.95012	0.179808	0.057508	0.562199	0.00317653
MRPL22|74297|ES	-2.94926	3.58848e-05	3.98913e-08	0.0322807	0.00318534
MOCS2|72006|AD	2.94913	770.224	9.29388	63831.8	0.00318673
ING2|71271|AP	2.94742	5.55341	1.77601	17.365	0.00320441
F7|26345|ES	-2.947	0.000274253	1.17291e-06	0.0641263	0.00320877
ECHDC1|77467|ES	-2.94614	0.0836157	0.0160444	0.435765	0.00321766
DGCR14|61039|AD	2.94509	1.03068e+09	1034.83	1026534617852530	0.0032286
IFT172|53017|AT	-2.94471	0.0951913	0.0198959	0.45544	0.0032326
IFT172|53018|AT	2.94471	10.5052	2.19568	50.2616	0.0032326
STOML1|31624|ES	-2.9442	0.0508768	0.00700558	0.369483	0.00323794
INO80E|36012|ES	-2.94362	0.275329	0.116651	0.649857	0.00324393
CHID1|13805|AP	2.94345	103.363	4.71034	2268.2	0.0032458
MRPL21|17346|ES	-2.94265	0.000126253	3.19491e-07	0.049891	0.00325413
MOCS1|76070|ES	-2.94244	0.022304	0.00177108	0.280883	0.00325632
MBD1|45520|ES	-2.94225	0.0688626	0.0115854	0.409312	0.00325839
C9orf116|88112|AP	2.94071	6.60676	1.87703	23.2544	0.00327464
HAX1|7823|ES	-2.94048	0.0150424	0.000917097	0.246729	0.00327709
MAST1|47878|AT	2.94005	3.67957	1.54387	8.76965	0.00328163
INO80C|45175|AA	-2.93976	0.0358974	0.0039058	0.329925	0.00328468
ATP5D|46401|RI	2.93855	8.33508	2.02618	34.2879	0.00329753
MT1A|36483|ES	-2.93491	0.0166382	0.0010793	0.256489	0.00333641
MYL6|22378|ES	-2.93326	0.19564	0.0657685	0.581964	0.00335427
HYI|2183|AD	-2.93054	0.0162278	0.00103102	0.255417	0.00338375
ABCB9|24995|AP	2.92657	106.922	4.67921	2443.23	0.00342724
ITGB4|43489|ES	-2.92653	0.323618	0.152017	0.68893	0.00342767
HPX|235160|ES	-2.92144	0.229491	0.0854891	0.616058	0.00348416
EBPL|25906|ES	-2.92124	2.03866e-08	1.41061e-13	0.00294633	0.00348643
FN1|57395|ES	2.91939	38.7192	3.32548	450.816	0.0035072
DNASE1L3|65425|ES	2.91896	1082.29	9.92903	117972	0.00351196
USP39|54316|RI	-2.91887	0.00479175	0.000132737	0.17298	0.00351301
AKAP13|32349|AT	-2.91869	1.19565e-06	1.26065e-10	0.0113401	0.003515
WIPF3|79092|AT	-2.91672	4.68332e-05	5.77126e-08	0.0380046	0.00353735
RBKS|53052|ES	2.91573	24.4252	2.85054	209.29	0.00354863
OGFOD2|25015|AA	2.91545	64.52	3.91825	1062.42	0.00355181
SMCO4|18302|AA	2.91542	38.595	3.31091	449.9	0.00355205
STAP2|46791|AA	2.91428	20.4186	2.68525	155.263	0.00356507
GLTPD2|152202|ES	-2.91425	0.0556288	0.00796996	0.388278	0.00356547
WASH4P|32776|AD	-2.91388	0.058431	0.00865067	0.394672	0.00356969
MTMR10|29787|AT	2.91145	5.2668e+08	708.377	391587908896240	0.00359761
RPLP0|24727|AA	-2.91005	0.232734	0.0871828	0.621283	0.00361368
TMEM161B|72736|RI	-2.90984	0.088215	0.0171908	0.452677	0.00361618
IL1RN|55030|AP	-2.9098	0.0566591	0.00819419	0.391772	0.00361659
NLRP1|38719|AT	-2.90887	0.0540364	0.0075646	0.386	0.00362735
C19orf66|47453|ES	-2.90861	0.00180721	2.56241e-05	0.127458	0.00363036
SLC29A2|17025|AA	-2.90855	0.0176263	0.00115962	0.267921	0.00363105
USP25|60224|ES	-2.90807	1.03682e-16	1.74868e-27	6.14743e-06	0.00363663
RBM41|89818|ES	-2.90797	0.161141	0.0470831	0.551502	0.00363784
C9orf116|88110|AP	-2.90747	0.150319	0.0419015	0.539262	0.00364363
ACAD11|66805|AT	-2.90693	0.00981002	0.000434086	0.221699	0.00364995
CAV1|81536|AD	2.9056	7.67431	1.94106	30.3417	0.00366546
AURKAIP1|149|AD	2.90501	575.332	7.90401	41878.3	0.00367238
NT5C3B|40959|AD	-2.9047	0.171183	0.0520274	0.563233	0.00367608
NPDC1|88261|AP	2.90321	4.3415	1.61127	11.698	0.00369361
IFI44|3557|ES	-2.90308	0.0694379	0.0114689	0.420409	0.0036951
NPDC1|88260|AP	-2.90268	0.230395	0.0855066	0.620794	0.00369985
PACSIN3|15671|AP	2.90248	658.303	8.22657	52678.5	0.00370226
EFCAB11|28799|AT	-2.90101	0.0549603	0.00774121	0.390202	0.00371959
SAR1B|73414|AP	2.9005	42.6271	3.37639	538.168	0.00372569
BUD31|80622|ES	-2.89694	0.000137868	3.36955e-07	0.0564103	0.00376817
NFKBIZ|65984|RI	-2.89688	0.0304532	0.00286875	0.323275	0.00376892
FGL1|82824|AP	2.89649	3.54665	1.50582	8.3534	0.0037736
FAM3A|90628|ES	-2.89623	0.06023	0.00899655	0.403227	0.00377677
SLC10A3|90619|RI	2.89433	5.87329	1.77098	19.4782	0.00379971
TMUB2|41799|ES	-2.8939	0.0840034	0.0156947	0.449616	0.00380485
CDK5RAP2|87382|ES	-2.89351	0.0805099	0.014612	0.443597	0.00380958
CHEK1|19311|AT	2.89315	9.09856	2.03853	40.6095	0.00381397
CHEK1|19312|AT	-2.89312	0.10991	0.0246253	0.490561	0.00381435
CLINT1|74394|AA	2.8927	11.9252	2.22382	63.9487	0.00381949
DNAJA3|33720|ES	2.89157	34.6187	3.13281	382.55	0.00383327
RASGRP2|16664|AT	-2.89144	0.263526	0.106715	0.650757	0.00383484
GPR89A|7317|ES	-2.88941	0.0174224	0.00111687	0.271777	0.00385971
SLC25A44|8193|RI	-2.88908	5.76467e-10	3.11062e-16	0.00106832	0.0038637
DDB2|15674|ES	-2.88833	8.4043e-06	3.02253e-09	0.0233686	0.0038729
MSH6|53508|ES	-2.88681	0.0219513	0.00164217	0.29343	0.00389166
CANT1|43973|RI	-2.885	0.11913	0.0280738	0.50552	0.00391414
CLDN5|61070|RI	2.88353	3.04435	1.42843	6.48828	0.00393243
SLC43A1|15844|AP	2.88266	7.61998	1.91558	30.3115	0.0039433
SLC43A1|15846|AP	-2.8826	0.131238	0.0329917	0.522057	0.00394413
ACAD11|66807|ES	-2.88235	3.21614e-07	1.23708e-11	0.00836129	0.00394723
SLC17A4|75550|AD	2.88174	3.32671	1.46885	7.53448	0.00395481
SFXN5|53948|ES	-2.88089	0.00599683	0.000184572	0.194839	0.00396558
TACC1|83437|AP	-2.87998	0.33879	0.162191	0.707677	0.00397699
ARHGEF1|50101|ES	-2.87916	0.0944631	0.0189531	0.470809	0.00398742
DIP2A|60938|AT	-2.87869	0.0986855	0.0203933	0.477551	0.00399336
ANAPC11|44222|AD	2.87867	34.5394	3.097	385.203	0.0039936
NAB2|22516|ES	-2.87798	0.0248816	0.00201112	0.307835	0.00400227
ITGA6|55968|ES	-2.87786	0.173496	0.052627	0.571967	0.00400384
PQBP1|89029|AD	-2.87589	0.257351	0.102045	0.649025	0.0040289
NUDT22|16589|RI	2.87561	7.38784	1.89039	28.8724	0.00403252
ELK4|9561|AT	-2.8755	0.0616049	0.00921737	0.41174	0.00403387
ELK4|9560|AT	2.87547	16.2321	2.42866	108.489	0.00403421
AFMID|101499|ES	-2.87367	0.29683	0.129639	0.679642	0.00405737
TMEM177|55139|AD	2.87201	6.22898	1.78763	21.7048	0.00407875
POP4|48847|ES	-2.87174	5.91491e-10	2.97717e-16	0.00117515	0.00408215
RAD51B|28110|AT	2.87085	3.45785	1.48237	8.06596	0.00409374
TMPRSS3|60708|AT	2.87064	4.82124	1.64712	14.1121	0.00409639
STAG2|90035|ES	-2.87058	0.00114049	1.11619e-05	0.116531	0.00409722
NF1|40143|AT	-2.86978	0.00136417	1.50688e-05	0.123498	0.00410763
LPHN2|3564|ES	-2.8694	0.0682597	0.0109102	0.427068	0.00411253
INO80E|36005|ES	-2.86903	0.206494	0.0702894	0.606631	0.00411729
GLYCTK|65211|ES	-2.86872	0.0143837	0.000793033	0.260886	0.00412142
SMCO4|18300|AP	-2.86794	0.305633	0.135951	0.687094	0.00413149
SMCO4|18299|AP	2.86794	3.2719	1.4554	7.35558	0.00413149
KANSL3|54543|ES	-2.86739	0.0729736	0.0121927	0.436749	0.0041387
DNAJC16|765|AT	2.86596	13.0209	2.25094	75.3215	0.00415748
RBM39|59241|ES	-2.86581	3.89019e-06	7.76211e-10	0.0194968	0.00415948
WRAP53|39043|AP	-2.86398	0.229582	0.083868	0.628462	0.0041835
USO1|69551|ES	-2.86311	0.340634	0.162971	0.711974	0.00419509
PLXNC1|23722|AT	2.85989	63.3641	3.68967	1088.17	0.0042379
PLXNC1|23723|AT	-2.85989	0.0157818	0.000918972	0.271027	0.0042379
SLC19A1|60877|AP	-2.85915	0.354336	0.173995	0.721595	0.00424774
GRAMD1C|66220|AP	2.85904	2.40965	1.3186	4.40347	0.0042493
ATP2A2|24418|RI	2.85793	713020995254996	46439.3	1.09476e+25	0.00426408
RALGPS2|9094|ES	-2.85749	0.152599	0.0420286	0.554059	0.00427004
ACAA1|64022|ES	-2.85704	0.00380625	8.33086e-05	0.173902	0.00427611
CLDN5|61068|AP	-2.85545	0.000272907	9.76605e-07	0.0762625	0.00429755
STAU2|84155|AT	-2.85505	0.214335	0.0744552	0.617008	0.00430298
IFNAR1|60400|ES	-2.85338	2.10476e-05	1.29046e-08	0.0343289	0.00432572
EFTUD1|32215|ES	-2.85306	0.102079	0.0212865	0.489516	0.0043301
CHTF8|37257|AP	2.85294	11.9946	2.17632	66.1069	0.00433174
TANK|55744|ES	2.85069	3.32954	1.45621	7.61279	0.00436248
EPB41L5|55145|AT	-2.84986	0.169989	0.0502515	0.575031	0.00437384
EPB41L5|55146|AT	2.84986	5.88275	1.73904	19.8999	0.00437384
NPM1|74520|AT	2.84883	196.735	5.19657	7448.12	0.00438802
NPM1|74519|AT	-2.8486	0.0050839	0.000134263	0.192503	0.00439127
PRODH2|212413|ES	-2.84842	0.0133796	0.000687504	0.260384	0.00439365
SEPSECS|68957|ES	2.84772	3.49109	1.47661	8.25386	0.00440333
CHID1|13803|AP	-2.84549	0.320898	0.146674	0.702069	0.0044343
SEC11A|32321|ES	2.84516	912.395	8.33644	99858.7	0.00443895
PACSIN3|15672|AP	-2.845	0.00170598	2.11369e-05	0.137692	0.00444111
RPGR|88802|AT	2.8448	2383.63	11.2316	505864	0.00444396
CD97|47968|ES	-2.8447	0.136373	0.0345594	0.538135	0.00444538
RPGR|88801|AT	-2.84468	0.000419722	1.9779e-06	0.0890675	0.00444565
TMPRSS3|60707|AT	-2.84396	0.209826	0.0715331	0.615477	0.00445568
PCYT1A|68231|AT	-2.8436	0.112106	0.0248075	0.506612	0.00446066
CYB5RL|3132|ES	-2.84359	0.128758	0.031346	0.528894	0.00446082
PCYT1A|68230|AT	2.84352	8.9197	1.97378	40.3089	0.00446181
QDPR|68856|ES	-2.84284	0.0005709	3.31445e-06	0.0983353	0.00447128
EPB41L2|77556|ES	-2.84267	0.0250707	0.00197435	0.318353	0.00447375
CENPN|37740|AT	2.84194	3.741	1.50599	9.29294	0.004484
TERF1|84141|ES	-2.84167	0.190488	0.0606984	0.597806	0.00448783
PLIN2|85964|RI	-2.84161	0.208289	0.0705873	0.614622	0.00448866
ZBED1|88405|AP	2.84053	7.98168	1.90393	33.461	0.00450385
NICN1|64872|ES	-2.84046	0.0211288	0.00147573	0.302511	0.00450492
TM2D1|3230|AT	-2.84024	0.00218669	3.19197e-05	0.149802	0.0045079
TM2D1|3232|AT	2.84021	457.286	6.67501	31327.3	0.0045084
PDCD2|78502|AA	2.83978	677.976	7.53633	60991.5	0.00451452
RBL2|36416|ES	2.83937	9.78473e+08	608.896	1572370651396070	0.00452026
SUV420H2|52072|ES	-2.83797	0.0564845	0.00776221	0.411029	0.00454009
PACRGL|68892|ES	-2.83729	0.0647298	0.00976854	0.428922	0.00454984
AFMID|99316|ES	-2.83727	0.228848	0.0826277	0.633822	0.00455016
COASY|41068|RI	2.83709	6.01404	1.74137	20.7702	0.00455265
THYN1|19548|RI	2.83691	7.86622	1.8919	32.7065	0.00455531
LETMD1|21790|ES	-2.83689	3.50349e-07	1.21477e-11	0.0101044	0.00455555
VPS8|67971|AT	2.83689	3.45971e+08	436.057	274496367071459	0.00455556
ABI1|11044|AA	-2.83418	0.0814895	0.0143906	0.461451	0.00459441
MCM7|80881|AP	2.8327	6.17185	1.75195	21.7425	0.0046157
MDH2|80158|AT	-2.83267	0.00118918	1.12609e-05	0.125581	0.00461608
MDH2|80159|AT	2.83241	840.49	7.95829	88765.7	0.0046199
ZNF451|76581|AT	2.83225	2545.03	11.1917	578748	0.00462219
DIS3L2|57983|AT	2.83143	164.673	4.81105	5636.46	0.00463401
COX6C|84675|AP	2.83071	290.615	5.72441	14753.8	0.00464454
CCDC107|86267|RI	2.83065	171.08	4.8631	6018.44	0.00464538
CENPN|37739|AT	-2.83052	0.264856	0.105555	0.66457	0.00464723
EIF3M|14856|ES	-2.82953	0.283804	0.118614	0.679052	0.00466169
MTCH1|76000|AD	2.82946	16.1982	2.35327	111.496	0.0046626
RCE1|17132|ES	-2.82943	0.00906026	0.000348367	0.235637	0.00466314
WBSCR27|80036|ES	-2.82839	0.10981	0.02376	0.507504	0.00467826
MRPS28|97992|ES	-2.82829	0.154196	0.0422105	0.563283	0.00467971
IL32|33380|RI	2.82728	123.72	4.3842	3491.32	0.00469457
ZNF346|74698|AT	2.82671	34.4403	2.96009	400.708	0.00470292
DDB2|15673|ES	-2.82666	0.00330134	6.28325e-05	0.173458	0.00470366
ZNF346|74699|AT	-2.82658	0.0290423	0.00249626	0.337887	0.00470475
PPP1CA|17184|ES	-2.82544	8.80941e-06	2.74366e-09	0.0282855	0.00472163
POLL|12889|ES	-2.82497	0.0475182	0.00573941	0.393417	0.00472844
COX6C|84673|AP	-2.82486	0.00375289	7.78744e-05	0.180858	0.00473016
MRPS24|79352|RI	2.82401	1312.41	8.99531	191479	0.00474272
POFUT2|60873|ES	-2.82276	0.173404	0.0513696	0.585348	0.00476127
CYB5R3|62541|AP	-2.8198	0.077436	0.0130822	0.45836	0.00480532
MCM7|80880|AP	-2.81912	0.163568	0.0464547	0.575925	0.00481552
CDK2AP2|17244|AD	-2.81824	0.0272388	0.00222295	0.33377	0.00482877
PIR|88558|AD	2.81811	9.28882	1.9713	43.7691	0.0048308
MAST1|47879|AT	-2.81747	0.285126	0.119106	0.682556	0.00484033
EGLN3|27149|AT	-2.81638	0.00541417	0.000143305	0.20455	0.00485674
NF2|61626|ES	-2.81534	0.245549	0.092378	0.652691	0.00487257
ACSL1|71316|AP	-2.81512	0.197745	0.0639786	0.611189	0.00487585
IRF3|51012|ES	-2.81364	0.119023	0.0270222	0.524251	0.00489835
SCYL1|16855|RI	2.81297	493.691	6.5579	37166	0.00490861
WDR62|49337|RI	-2.81178	0.212688	0.0723012	0.625666	0.00492675
C1orf43|7800|ES	-2.81092	0.00468135	0.000111172	0.197128	0.00494005
SS18|44912|ES	-2.81021	0.164391	0.0466657	0.579107	0.0049509
ATG9A|57635|AP	2.81003	8.31481	1.89787	36.4282	0.00495364
GLYCTK|65203|ES	-2.80985	3.4519e-08	2.1533e-13	0.00553364	0.00495646
FBLN1|62665|AT	2.80826	4.63144	1.58889	13.5001	0.00498097
CREB3L4|7774|AD	2.80767	10.1871	2.01537	51.4926	0.00499019
IL32|33400|ES	-2.80549	0.269499	0.107829	0.673565	0.00502396
PIK3R1|72294|AP	-2.80457	0.29034	0.122338	0.689052	0.00503832
NAA60|33528|RI	-2.80404	0.0640742	0.00938816	0.437307	0.00504665
ADCY3|52837|AA	-2.8034	0.0574899	0.00780501	0.423458	0.00505676
MZF1|52485|AP	-2.80331	0.103261	0.0211115	0.505071	0.00505808
PLSCR1|67169|ES	-2.80322	0.0691759	0.0106873	0.447755	0.00505959
MRPS28|84266|ES	-2.80227	0.00087405	6.34428e-06	0.120418	0.00507451
MASP1|68073|AT	2.80208	3.42573	1.44781	8.10581	0.00507743
PCYT2|299594|ES	2.80128	4.37377	1.55765	12.2812	0.00509001
CHN2|79083|AP	-2.80104	0.401741	0.212235	0.76046	0.00509386
NR2F2|32593|AP	2.80037	15.5913	2.28029	106.604	0.00510442
PAICS|69357|AP	2.79936	209.918	4.96907	8867.97	0.00512034
AP2B1|40319|ES	-2.79921	0.086596	0.0156153	0.480225	0.00512275
ZNF343|58547|AT	-2.79839	0.119778	0.0270945	0.529509	0.00513588
ZNF343|58546|AT	2.79836	8.34862	1.88851	36.9072	0.00513627
CTDSP1|57478|AA	-2.79817	0.0165908	0.000939689	0.292923	0.00513932
NT5C|43362|AD	2.7977	11.6625	2.08659	65.1845	0.00514681
CYP4A11|2853|ES	-2.79747	0.0239779	0.0017566	0.327303	0.00515051
VPS45|7421|ES	-2.79743	0.000460012	2.11156e-06	0.100215	0.00515109
TMEM126B|18123|ES	2.79715	13.5763	2.18294	84.4351	0.00515551
CNTLN|85938|AT	-2.79639	0.0559861	0.00742374	0.42222	0.00516765
PUM2|52774|ES	2.79615	9.86648	1.98291	49.0931	0.00517151
GRK6|74764|AT	-2.79489	0.00844508	0.000296892	0.24022	0.00519177
HARS2|73762|ES	-2.79373	0.0427977	0.00469118	0.390444	0.00521039
CACFD1|88068|ES	-2.79298	0.0164247	0.000918819	0.293605	0.00522242
FBLN1|62666|AT	-2.79143	0.19273	0.0606578	0.612369	0.00524764
FAM133B|80445|AA	-2.79052	0.0772187	0.012779	0.466603	0.00526233
TSC2|33195|AA	-2.7905	0.0756783	0.0123479	0.46382	0.00526275
ARL6IP4|25030|ES	2.78812	12.5871	2.12184	74.6693	0.00530145
EGLN3|27148|AT	2.78585	176.11	4.63213	6695.53	0.0053387
RNFT1|42841|ES	2.78538	217.456	4.9278	9595.94	0.00534651
NDUFAF2|72172|AD	2.78447	83.0994	3.70179	1865.45	0.00536147
RPL6|24584|AD	2.78408	14.7324	2.21728	97.8878	0.00536801
RPAIN|38691|ES	2.78377	4.47492	1.55808	12.8523	0.00537307
TRPM4|50904|ES	-2.78352	0.0377518	0.00375763	0.379281	0.00537726
CHTF8|37256|AP	-2.78273	0.0880589	0.0159053	0.487533	0.00539044
ODF3B|62862|ES	-2.77918	0.250805	0.0945647	0.665186	0.00544967
ALG2|87057|ES	2.77842	5.23017	1.62801	16.8025	0.00546246
VGLL3|65659|AT	2.77814	4.6879	1.57618	13.9428	0.00546717
VGLL3|65658|AT	-2.77661	0.213445	0.0717528	0.63494	0.00549295
USP36|43919|AD	-2.77587	0.0762087	0.0123771	0.469235	0.00550546
GGA1|62125|ES	-2.77567	0.000996783	7.57261e-06	0.131206	0.00550876
IL32|33440|ES	-2.77443	0.253319	0.0960277	0.668252	0.0055299
STAT5A|41033|ES	-2.7744	0.0958543	0.0182884	0.502399	0.00553038
INTS6|25949|RI	-2.77263	0.0381451	0.0037902	0.383897	0.00556048
LIPG|45488|AT	2.77263	25.796	2.59256	256.67	0.0055606
LIPG|45487|AT	-2.77245	0.0387713	0.00389643	0.385793	0.00556369
TRAPPC4|19073|ES	-2.77179	0.090667	0.0166054	0.495049	0.00557489
PHYHD1|87801|ES	-2.77175	0.00763989	0.000243318	0.239884	0.00557554
STRA13|44265|ES	-2.77077	0.127535	0.0297151	0.547372	0.00559242
ANAPC11|44216|ES	2.77024	10.2291	1.97411	53.0034	0.00560147
NFX1|86100|AT	2.7697	25.3305	2.57254	249.415	0.00561078
TRNT1|62975|AT	-2.76842	0.0166498	0.000916679	0.302412	0.0056328
TMEM177|55138|AD	2.76661	5.24461	1.62122	16.9662	0.00566432
MGRN1|33783|ES	-2.76601	0.000422388	1.71683e-06	0.103919	0.00567469
AFMID|101493|ES	-2.76477	0.235695	0.0846066	0.656591	0.00569625
EIF4G1|67921|ES	-2.76465	0.0559869	0.00725369	0.432129	0.00569832
LYNX1|85363|AP	2.76442	3.3694	1.42403	7.97232	0.00570245
SLC30A10|9850|AA	2.76421	4.75306	1.57386	14.3543	0.00570605
MTHFD2|54023|ES	-2.76361	0.0443853	0.00487365	0.404226	0.00571666
WRAP53|39042|AP	2.76304	4.11844	1.50894	11.2407	0.00572654
ISCU|24244|ES	2.76282	16.2444	2.24814	117.378	0.00573036
UNG|24278|AP	-2.76177	0.234514	0.0837901	0.656364	0.00574886
ANKRD36|54596|AT	2.76146	11.7077	2.04229	67.1161	0.0057543
LHPP|13400|AT	-2.76145	0.00637746	0.00017639	0.23058	0.00575461
EIF1AD|16972|ES	2.76133	4.99604	1.59496	15.6496	0.00575661
HNMT|55469|AT	2.76007	6.12963	1.69148	22.2127	0.00577885
AIG1|77972|AT	-2.75848	0.0364033	0.00345778	0.383253	0.00580715
GNB2L1|264680|ES	-2.75833	0.0241571	0.00171435	0.340401	0.00580971
GPALPP1|25787|AT	2.75718	9.20706	1.90006	44.6143	0.0058302
GPALPP1|25788|AT	-2.75718	0.108612	0.0224143	0.526298	0.0058302
GSTA4|76485|ES	-2.75685	0.000640415	3.43584e-06	0.119369	0.00583619
TM9SF1|26894|AT	-2.75645	0.000791892	4.93712e-06	0.127016	0.00584325
GLIPR1|23464|RI	-2.75627	0.186584	0.0565454	0.615673	0.00584644
TM9SF1|26893|AT	2.75618	1261.68	7.86713	202341	0.00584804
STRA13|44264|AD	2.75563	33.9435	2.76689	416.411	0.005858
ETNK2|9466|AP	-2.7538	0.159964	0.0434011	0.589581	0.0058907
DCAF11|26837|ES	-2.75248	1.27527e-08	3.0494e-14	0.00533323	0.00591465
ZNF215|14189|AT	2.75232	3.86667	1.476	10.1295	0.00591748
AFMID|101484|ES	-2.75187	0.00346259	6.12198e-05	0.195844	0.00592555
TOE1|2677|ES	-2.75132	8.31713e-06	2.00031e-09	0.0345819	0.00593564
MZF1|52484|AP	2.75001	9.25481	1.89507	45.197	0.0059594
UNG|24277|AP	2.7489	4.24022	1.51378	11.8773	0.00597949
ZNF215|14188|AT	-2.74767	0.259125	0.0988901	0.678992	0.00600212
U2AF2|52135|AD	2.7474	6354.82	12.3031	3.28239e+06	0.00600691
C5orf45|74950|ES	-2.74656	1.11975e-05	3.28203e-09	0.0382029	0.00602231
COA6|10335|AP	2.74622	52.8624	3.11418	897.326	0.00602872
COA6|10336|AP	-2.7459	0.0189269	0.00111505	0.321266	0.0060346
IL32|33410|ES	-2.74579	0.00736782	0.000221325	0.245271	0.00603652
CPSF6|23309|ES	-2.74493	0.102722	0.0202283	0.521633	0.00605236
GDPD5|17859|AP	-2.74303	0.184755	0.0552788	0.617492	0.00608751
FAM160A2|14081|AD	2.74076	8.79178	1.85759	41.6105	0.00612977
RPP38|10861|AT	-2.73828	0.0456582	0.00501243	0.4159	0.00617622
RPP38|10860|AT	2.73819	21.8993	2.40418	199.478	0.0061778
MAGI1|65533|ES	-2.73767	0.162242	0.0441267	0.596522	0.00618762
ATF5|51133|AP	-2.73753	0.227654	0.0789062	0.656813	0.00619028
TCF20|62501|ES	-2.73717	0.252472	0.0942246	0.676489	0.00619698
MOGS|54072|ES	-2.73641	0.000292966	8.63295e-07	0.0994204	0.00621141
ABCD4|28378|ES	-2.73556	0.00599549	0.000153352	0.234401	0.00622739
SCYL1|16854|AP	-2.73556	0.000159726	3.04214e-07	0.0838631	0.0062275
RBM47|69087|AP	-2.73517	0.0958493	0.0178573	0.514471	0.00623486
BAIAP2|44092|AT	2.73457	74.4286	3.38997	1634.12	0.00624623
UQCRQ|73320|ES	-2.73452	0.0339565	0.00300583	0.383602	0.00624706
HELZ2|60135|AP	-2.73425	0.226049	0.0778541	0.656332	0.00625231
STK25|58387|ES	-2.73416	1.45607e-06	9.53023e-11	0.0222465	0.00625392
PFDN5|22010|ES	-2.73398	6.42317e-06	1.21751e-09	0.0338865	0.00625742
FTCD|230322|ES	-2.73389	0.0187272	0.0010814	0.324312	0.00625914
POLR3G|72768|AT	-2.73277	0.192885	0.0592529	0.627898	0.00628051
POLR3G|72767|AT	2.73275	5.18438	1.5926	16.8767	0.00628086
SNW1|28620|RI	-2.73196	2.85419e-05	1.5673e-08	0.0519772	0.00629588
HNMT|55470|AT	-2.73181	0.172428	0.0488544	0.608571	0.00629875
PON1|80525|AP	-2.73165	0.139815	0.0340789	0.573616	0.0063019
NTPCR|10316|AT	2.73087	40.2813	2.83863	571.607	0.00631678
NTPCR|10317|AT	-2.7308	0.0248275	0.00174958	0.352315	0.00631814
POLL|12887|AD	2.73064	14.969	2.14624	104.402	0.00632112
UNK|43509|AT	2.73006	7.19538	1.74485	29.6721	0.00633222
FOXP4|76112|AA	2.72932	19.0051	2.29348	157.488	0.00634656
FAM173A|32963|RI	2.72848	33.5287	2.6894	418	0.00636268
ACSL1|71319|AP	2.72775	4.76594	1.55196	14.6358	0.0063768
ARL5A|55593|AT	-2.72746	0.00102003	7.22749e-06	0.143958	0.00638243
ETNK2|9467|AP	2.72739	6.21509	1.67209	23.1013	0.0063837
TMEM39B|1543|AT	-2.72737	0.00452248	9.34251e-05	0.218922	0.00638418
TMEM39B|1545|AT	2.7273	221.064	4.56711	10700.3	0.00638542
NPEPPS|42084|ES	-2.72688	0.0153549	0.000763128	0.308955	0.00639364
SLC19A1|60878|AP	2.7268	2.56423	1.30319	5.04552	0.00639523
ZFYVE28|68560|AT	2.72627	14.8084	2.13308	102.803	0.00640553
CYP4A11|2852|ES	-2.72608	0.0733122	0.0112014	0.47982	0.00640918
C1RL|20072|AT	-2.72502	0.000128271	2.03662e-07	0.0807878	0.00642973
SLC22A1|78335|ES	2.72481	178.589	4.28638	7440.76	0.00643377
CCPG1|30723|AP	2.7241	12.5912	2.03507	77.9032	0.00644764
LGR4|14755|ES	-2.72339	0.0476237	0.00532454	0.425955	0.00646151
GSDMD|85421|AP	-2.72303	0.125149	0.0280401	0.558566	0.00646858
FUBP1|3546|ES	-2.72255	0.00271315	3.85329e-05	0.191036	0.00647802
SYT17|34294|AT	2.72224	3.96915	1.47111	10.709	0.00648407
TAF1C|37838|ES	-2.72199	0.000177479	3.53472e-07	0.0891126	0.00648896
ZNF76|75902|ES	-2.72124	0.025787	0.00185019	0.359405	0.00650376
CCNB1IP1|26420|ES	-2.72121	0.0123749	0.000523222	0.292682	0.0065043
C19orf66|47450|AA	-2.72095	5.86727e-05	5.25221e-08	0.0655437	0.00650946
RASGRP2|16667|AT	2.72073	3.47321	1.41644	8.51654	0.0065138
ANKDD1A|31138|AT	-2.71891	0.138117	0.0331498	0.575456	0.00654978
ANKDD1A|31137|AT	2.71884	7.23993	1.73767	30.1648	0.00655108
CAPRIN1|14941|AP	-2.71871	0.196113	0.0605984	0.634672	0.00655362
PTRH2|42791|RI	-2.71803	0.102334	0.0197765	0.529534	0.00656727
CDKN3|27575|AA	-2.71795	0.00187873	2.03234e-05	0.173674	0.00656885
FIS1|81054|ES	-2.71793	2.6834e-06	2.57683e-10	0.0279439	0.00656908
OGFOD2|25016|ES	2.71771	403.842	5.32918	30602.9	0.00657349
ANGPT2|82578|AT	2.71695	70.2518	3.26971	1509.4	0.00658862
ANGPT2|82577|AT	-2.71695	0.0142345	0.000662514	0.305838	0.00658866
CD8B|54449|AT	-2.7158	0.179832	0.052133	0.620328	0.00661156
DMGDH|72623|ES	-2.71494	0.0263248	0.00190545	0.363691	0.00662879
FAM86A|33893|ES	2.71463	8.13092	1.79068	36.9199	0.00663494
MAP7|77915|ES	2.71405	5.54215	1.60927	19.0866	0.00664657
ARRB2|38575|ES	-2.71355	0.0188915	0.00107457	0.332123	0.0066567
KCTD5|33294|ES	-2.71352	6.65715e-08	4.36092e-13	0.0101625	0.00665727
SLC39A9|28145|RI	-2.71343	8.07291e-08	6.07617e-13	0.0107258	0.00665915
ITGB1BP1|52617|AA	-2.7126	0.282988	0.11367	0.704511	0.00667577
TMEM9|9350|AP	-2.71197	0.00686729	0.000187678	0.251281	0.00668845
SEC22C|64290|AT	-2.71167	0.00959341	0.000333708	0.275791	0.00669452
SEC22C|64289|AT	2.71165	104.233	3.62578	2996.44	0.00669498
SCRN2|42120|RI	2.71119	6.86534	1.7054	27.6375	0.00670418
ARFRP1|60155|ES	-2.71113	1.62575e-08	3.80343e-14	0.00694915	0.00670539
SLC25A23|47043|ES	-2.7111	0.00678523	0.000183617	0.250736	0.00670609
MAP4K4|54752|AP	-2.71088	0.121184	0.0263497	0.55733	0.00671041
TROAP|21552|AT	2.7107	4.43179	1.51033	13.0043	0.00671408
NPIPB4|34760|RI	-2.71033	0.21607	0.0713529	0.654304	0.00672156
SLCO2B1|17818|AP	2.70904	2.54417	1.2946	4.99983	0.00674789
NADK2|71805|AP	-2.70899	0.0375203	0.00348935	0.40345	0.00674883
NOP2|19889|ES	-2.70895	0.00129505	1.05435e-05	0.15907	0.00674967
WDR91|81880|AP	-2.70876	0.0453529	0.00483695	0.425245	0.00675352
SLC38A1|21323|AT	-2.70701	0.208407	0.0669551	0.648698	0.00678924
PON1|80524|AP	2.70698	7.03834	1.71343	28.9117	0.00678992
SLC38A1|21322|AT	2.70695	4.79805	1.54149	14.9345	0.00679045
ZKSCAN4|75726|AP	-2.70627	0.00370304	6.42142e-05	0.213543	0.00680444
ACHE|81027|AA	2.70555	3.2036	1.37829	7.44622	0.00681918
TAZ|90586|ES	-2.70469	0.145312	0.0359138	0.587952	0.00683672
ALDH1L1|66578|AP	2.70417	19.0168	2.24919	160.786	0.00684759
APOC1|50365|ES	2.70355	6.45308	1.67001	24.9353	0.00686024
CP|67216|ES	-2.70343	8.12308e-06	1.65695e-09	0.0398228	0.00686281
CAAP1|86035|AD	-2.70343	0.0922519	0.0163904	0.519231	0.00686285
GNB5|30638|AT	-2.70336	2.96113e-06	2.90545e-10	0.0301788	0.00686415
SNRPA1|32758|ES	2.70304	81.6338	3.35412	1986.83	0.0068709
ZNF506|48680|AT	-2.70303	0.0752149	0.0115216	0.491016	0.00687112
SLCO2B1|17819|AP	-2.70303	0.39284	0.199518	0.773482	0.00687115
DBI|55115|AD	-2.70285	0.0942376	0.0169975	0.522471	0.00687476
MFSD7|68395|ES	-2.70102	0.163268	0.043828	0.608207	0.00691281
RABL2B|62927|ES	2.70099	4.23558	1.48592	12.0734	0.00691337
TMEM150B|52064|ES	-2.7002	0.0103824	0.000377059	0.285879	0.00692969
CCDC144A|39440|AT	2.70011	157.681	4.00356	6210.32	0.00693175
LRRC1|76508|AT	2.70007	14.1243	2.0664	96.5426	0.0069324
MRPL55|10166|ES	-2.69944	0.14407	0.0352893	0.588169	0.00694562
SYT17|34293|AT	-2.69853	0.25493	0.0944714	0.687928	0.00696472
DNM1|87722|AT	-2.69823	0.120771	0.0260081	0.560808	0.00697091
DNM1|87721|AT	2.69821	8.25606	1.7817	38.2571	0.00697142
RPS6KA3|88667|AP	2.69803	3.23049	1.37821	7.57218	0.00697501
ACBD4|41941|AT	-2.69753	0.0599959	0.00776841	0.463352	0.0069856
ATF5|51134|AP	2.69703	4.30864	1.49059	12.4544	0.00699605
JTB|7777|RI	2.69696	3.14437e+11	1386.47	7.13112e+19	0.00699765
IL32|33424|ES	-2.69677	0.0937467	0.01678	0.523746	0.00700162
CD8B|54451|AT	2.69586	5.39024	1.58383	18.3446	0.00702081
OGDHL|11525|ES	-2.69582	8.16761e-05	8.71031e-08	0.0765872	0.00702153
GAA|44021|ES	-2.69557	0.152438	0.0388255	0.598509	0.00702682
ACBD4|41942|AT	2.69541	16.6325	2.15347	128.462	0.00703019
PROZ|26357|ES	-2.69531	0.190251	0.056921	0.635891	0.0070323
SOS1|53315|ES	-2.69451	0.110676	0.0223207	0.548782	0.00704915
EIF3K|49685|AD	-2.6942	3.56349e-09	2.54728e-15	0.00498511	0.00705575
VPS51|16759|ES	-2.69334	0.238928	0.0842999	0.677183	0.00707393
IL4R|35689|ES	2.69299	22.0187	2.32008	208.968	0.00708152
LSR|49086|ES	2.69293	14.6373	2.07596	103.206	0.00708262
MUTYH|2595|AP	-2.69286	0.125606	0.0277482	0.568572	0.00708429
CYP4F2|95045|ES	-2.69253	9.19864e-06	1.98467e-09	0.0426343	0.00709117
RPS6KA3|88669|AP	-2.69197	0.37045	0.179776	0.763359	0.00710322
CRYZ|3467|ES	-2.69002	0.0710472	0.0103461	0.487883	0.00714474
GPALPP1|25791|ES	-2.68947	0.182162	0.0526639	0.63009	0.00715654
SMTN|61813|ES	2.68914	364949	32.2274	4.13275e+09	0.00716372
HNRNPM|47237|ES	2.6881	5.05081e+06	65.4279	3.89905e+11	0.00718601
TMEM126B|18121|ES	-2.68798	0.00553141	0.000125027	0.244719	0.00718861
BCKDHA|50063|AP	-2.68774	0.340698	0.155369	0.747097	0.00719374
BCKDHA|50062|AP	2.68771	2.93512	1.3385	6.43625	0.00719433
DBNDD1|38195|AP	-2.68755	0.0972215	0.0177649	0.532061	0.00719778
TIA1|53869|AT	2.68754	45.6034	2.81272	739.379	0.00719806
C1orf86|250|ES	-2.68679	0.0500845	0.00563844	0.444884	0.00721431
NDOR1|88285|AA	-2.68669	0.0202594	0.00117841	0.348302	0.00721631
RFXANK|48608|ES	-2.68604	0.0239134	0.00156878	0.36452	0.00723037
MARK4|50420|ES	-2.68201	0.00390297	6.77999e-05	0.224678	0.00731815
CEP68|53779|AT	2.68186	40.7908	2.71349	613.192	0.00732132
CEP68|53777|AT	-2.6818	0.0245165	0.00163084	0.368558	0.00732275
FOXRED1|19375|ES	-2.68177	4.5469e-05	3.04906e-08	0.0678055	0.00732344
RBM6|64936|RI	-2.68155	0.246965	0.0888601	0.686377	0.00732826
DNASE1L3|65424|RI	2.68152	4.55574	1.50386	13.801	0.00732895
IP6K2|64746|AD	-2.68139	0.422578	0.225146	0.793142	0.00733174
HPX|235159|ES	-2.68129	0.28425	0.113336	0.712909	0.00733396
INO80E|36013|ES	-2.68128	0.329373	0.14626	0.741735	0.00733412
TROVE2|9261|ES	2.67912	4.61088	1.50723	14.1055	0.00738154
PPRC1|12938|ES	2.67859	67.0635	3.09045	1455.3	0.00739319
SH2B1|35865|AP	-2.67845	0.0394684	0.00370725	0.420191	0.00739631
SH2B1|35867|AP	2.67845	25.3367	2.37987	269.742	0.00739631
RBM7|18824|AA	-2.6782	0.107057	0.0208673	0.549243	0.00740197
DHRS1|26954|RI	2.67685	6.42233	1.64554	25.0656	0.00743182
ENTPD6|58864|ES	-2.67664	0.0357946	0.00312503	0.409999	0.00743648
CSDE1|4333|ES	2.6756	46.3267	2.78968	769.324	0.00745966
SHC1|7854|AP	-2.67541	0.325089	0.142726	0.740461	0.00746389
SHC1|7855|AP	2.67538	3.07604	1.35049	7.00636	0.0074645
PEX2|84243|ES	-2.67521	0.00999535	0.000342273	0.291893	0.00746821
SOD2|78304|RI	-2.6751	0.0981781	0.0179265	0.537693	0.00747068
SYNE2|27835|AP	-2.67289	0.191091	0.0567795	0.643117	0.00752019
POLR1C|76303|ES	2.67253	1.38077e+12	1725.28	1.10505e+21	0.00752825
ZNF493|48769|AT	2.67168	6.76955	1.66439	27.5337	0.00754729
MAP3K13|67986|AP	2.6711	1.53553e+20	236744	9.95953e+34	0.00756022
CD151|13783|ES	-2.6698	0.000497822	1.87205e-06	0.132383	0.00758966
SEPHS1|10796|ES	2.66931	9.16297e+06	70.81	1.18571e+12	0.0076008
RIN2|58807|ES	-2.66828	0.00541874	0.000117314	0.250292	0.00762411
TBC1D7|75381|ES	2.66735	68.6866	3.07004	1536.74	0.00764513
GALNT11|82404|AT	-2.66595	3.71402e-10	4.33445e-17	0.0031824	0.0076772
DDX11|20956|AP	2.66584	5.822	1.59434	21.26	0.0076796
TRAPPC4|19069|ES	-2.66568	0.159311	0.0412752	0.614895	0.00768325
SNRNP70|50884|AD	-2.66514	0.184172	0.0530717	0.63912	0.00769553
IL32|33433|ES	-2.66408	0.01322	0.000548306	0.318745	0.00771997
SEC14L1|43705|AP	-2.66168	0.157203	0.0402497	0.613985	0.00777521
AP2S1|50598|AP	-2.65904	0.000254196	5.69424e-07	0.113476	0.00783643
XPNPEP3|62402|AT	-2.65759	0.000355528	1.01661e-06	0.124335	0.00787017
IP6K2|64752|RI	-2.65558	0.274254	0.105555	0.71257	0.00791727
TMEM205|47668|AA	2.6555	28.1133	2.39608	329.853	0.00791914
ZNF675|48823|AT	-2.65524	0.185102	0.0532905	0.642941	0.00792522
CMC2|37721|ES	-2.6551	0.313598	0.13323	0.73815	0.00792854
APOA2|8606|AA	-2.65467	9.30652e-06	1.79556e-09	0.0482365	0.00793867
ARL6IP4|25029|AD	2.65429	14.9466	2.02883	110.113	0.0079475
GPN3|24424|AP	-2.65407	0.000251589	5.52965e-07	0.114469	0.00795266
ATP7B|25959|ES	-2.65339	0.0370512	0.0032481	0.422645	0.0079687
CRAT|87828|ES	-2.65283	0.107275	0.0206162	0.558195	0.00798204
HEXDC|44331|RI	2.65281	10.5091	1.84845	59.7476	0.00798237
SULT1A1|35815|AP	-2.65204	0.0944923	0.0165263	0.54028	0.00800064
SIRT5|75393|AT	2.65179	11.9667	1.91088	74.941	0.00800667
SIRT5|75391|AT	-2.65178	0.083565	0.0133438	0.523322	0.00800679
CRP|91240|RI	-2.65151	0.0289975	0.00211718	0.397158	0.00801319
DAW1|57834|ES	-2.64989	0.00883524	0.000267399	0.291928	0.00805178
MYO15A|39574|AP	-2.64672	0.155901	0.0393669	0.617398	0.0081277
SMIM7|48187|RI	-2.64523	0.00303659	4.13977e-05	0.222739	0.0081636
POGK|8823|RI	-2.64513	0.121403	0.0254491	0.579148	0.00816598
AKT2|49873|AT	2.6446	6.99764e+06	59.1594	8.27712e+11	0.00817879
CHID1|13804|AP	2.64438	2.4072	1.25528	4.61617	0.00818417
RPL21|25526|AD	-2.64406	0.0854395	0.0137952	0.529163	0.0081919
CBWD5|86499|AT	2.64331	7.20006	1.66586	31.1197	0.00820999
ARMC6|48565|ES	-2.64139	2.40826e-05	9.01237e-09	0.0643526	0.00825656
YWHAB|59489|ES	2.64122	31.0849	2.42649	398.219	0.00826071
CIRBP|46430|ES	-2.64054	0.186624	0.0536828	0.648782	0.00827751
ATP5J|60266|AD	-2.64001	0.0122163	0.000464163	0.321521	0.0082903
ATP5SL|50069|AT	-2.6398	4.48047e-05	2.64592e-08	0.0758699	0.00829546
LGALS9|39855|ES	-2.63931	0.000434172	1.38285e-06	0.136317	0.00830747
ATP5J2|80643|ES	-2.63911	6.71156e-05	5.34032e-08	0.084349	0.00831243
FCF1|28425|AD	2.63848	18.005	2.10301	154.15	0.00832774
EIF3K|49686|AD	-2.63779	0.21685	0.0696472	0.675172	0.0083448
IKBKG|90654|ES	-2.63752	0.000724057	3.35927e-06	0.156064	0.00835143
EIF2AK2|53218|AA	2.63732	2.79318	1.30189	5.99274	0.00835637
STRADA|42963|RI	2.63702	4.46038	1.468	13.5525	0.00836391
CDCA3|19984|AT	-2.6368	0.0031753	4.414e-05	0.228422	0.00836925
CDCA3|19983|AT	2.63679	314.941	4.37787	22656.7	0.00836937
PIGQ|32906|RI	2.63472	5.24221	1.52851	17.9788	0.00842057
PCBP2|213888|ES	2.63259	2.12202e+10	435.007	1.03515e+18	0.00847353
CSNK2A1|58463|ES	2.6316	18.0586	2.09282	155.824	0.00849826
BSG|46303|AP	-2.63117	6.48817e-06	8.86457e-10	0.0474884	0.00850922
UGGT2|26129|AT	2.6311	5.95062	1.57607	22.4673	0.00851082
MTMR11|7416|ES	-2.63073	0.00780768	0.000210086	0.290166	0.00852004
RNF14|73850|ES	2.62873	4.79153	1.48976	15.4111	0.00857054
MAP4|64551|AA	2.62707	506.849	4.86251	52832	0.00861248
RNF14|73848|ES	-2.62691	0.0272446	0.00185279	0.400621	0.00861645
PAM|72906|ES	-2.626	0.230335	0.076992	0.689087	0.00863944
DNAJC12|11904|ES	2.62307	4.44423	1.45801	13.5466	0.00871409
ADRA1A|83136|AT	-2.62161	0.0110885	0.00038299	0.321041	0.00875149
FIP1L1|69312|ES	-2.62156	0.0923831	0.0155681	0.548213	0.00875285
GRAMD1C|66222|AP	2.62111	9.89831	1.78287	54.9545	0.00876444
GDA|86590|RI	-2.62096	0.0226484	0.0013333	0.384723	0.00876831
ABHD14B|65145|ES	-2.61986	0.0053062	0.000105355	0.267246	0.00879651
WDR45|89085|ES	-2.61854	0.0289873	0.00204728	0.41043	0.00883079
SDHAF2|16233|ES	2.61827	5.62483	1.54382	20.4938	0.00883778
ITIH3|235596|ES	2.61781	10.5965	1.80976	62.0449	0.00884952
TTI2|83332|ES	-2.61701	0.0331976	0.00259129	0.425302	0.00887034
ZNF486|48719|AT	2.61683	20.3132	2.12947	193.769	0.00887517
ZNF486|48718|AT	-2.61679	0.0492306	0.0051609	0.469619	0.00887612
HTATIP2|14714|AD	2.61654	9.93388	1.77914	55.4662	0.0088826
NUDT4|23680|AA	-2.61629	0.0697731	0.00949404	0.512773	0.00888901
FPGS|87670|ES	-2.61597	0.0197566	0.00104426	0.37378	0.00889741
IRF7|13716|AA	2.61592	90.1229	3.09162	2627.14	0.00889868
ZFP41|85400|AT	2.61549	22.9365	2.19277	239.918	0.00890987
REEP4|82943|ES	-2.61496	0.000481935	1.57334e-06	0.147623	0.00892383
MMS19|12719|ES	-2.61428	8.36346e-07	2.32225e-11	0.0301206	0.00894159
IP6K2|64747|RI	-2.61272	0.166229	0.0432623	0.638708	0.00898245
CMC2|37703|AP	2.61209	22.1512	2.16715	226.415	0.008999
ENTPD8|98271|ES	-2.61191	0.158565	0.0398152	0.631491	0.00900373
DGKZ|15541|AP	-2.6119	0.210427	0.0653368	0.677713	0.00900418
TIMP2|43921|AP	-2.61048	0.0053304	0.000104713	0.271344	0.00904147
FAM47E|69601|AT	2.61017	19.6369	2.09947	183.67	0.00904985
FAM47E|69602|AT	-2.61007	0.05093	0.00544515	0.476363	0.00905234
APOLD1|20516|AT	-2.60978	0.14775	0.0351428	0.621181	0.00906002
APOLD1|20517|AT	2.60967	6.76759	1.6097	28.4527	0.009063
COA6|10337|RI	2.60944	3.708	1.38566	9.92256	0.00906898
ELL|48441|AP	-2.60882	0.024928	0.00155649	0.399236	0.00908549
NFX1|86101|AT	-2.6087	0.0366398	0.00305509	0.439423	0.00908878
ZBP1|59941|AT	-2.60827	0.165774	0.0429565	0.639742	0.00910015
DDX11|20957|AP	-2.60793	0.177103	0.048221	0.650449	0.00910909
ELP2|45217|AA	2.60787	1.93998e+12	1129.32	3.33256e+21	0.00911072
PIGL|39430|ES	-2.60779	0.00121918	7.87071e-06	0.188851	0.0091128
WDFY4|11493|AT	-2.60676	0.000261568	5.29719e-07	0.129159	0.00914038
C15orf61|31327|AP	2.6062	81407.1	16.5066	4.01484e+08	0.00915522
MPI|31775|AT	-2.6042	0.0158626	0.00070137	0.358757	0.00920881
CAMK2G|12238|AT	2.60323	371541	23.7888	5.80284e+09	0.00923489
CSMD2|1689|AT	2.60266	2.58444	1.26424	5.28327	0.00925042
SENP5|68262|ES	-2.6018	0.180126	0.0495216	0.655178	0.00927366
STK25|58384|AP	-2.60173	0.22055	0.0706237	0.688755	0.0092756
TOR2A|87660|ES	-2.60117	0.0480855	0.00488565	0.473267	0.00929052
IL17RC|63262|ES	-2.60116	0.0919463	0.0152252	0.555273	0.00929085
MED23|77615|AT	2.60085	7.38041	1.63646	33.2854	0.00929939
POFUT2|60871|AA	-2.60076	0.0329009	0.00251049	0.431179	0.00930173
APOA1|18870|RI	2.60041	4.84921	1.47527	15.9393	0.00931119
MAP3K8|11123|AT	2.59858	4.09162	1.41376	11.8417	0.00936112
MAP3K8|11122|AT	-2.59852	0.244412	0.0844513	0.707356	0.00936263
SLC35E2B|207|ES	2.59814	4.13852	1.41747	12.083	0.00937304
SPATA6L|85752|AT	2.5975	3.63856	1.37302	9.64234	0.0093904
F2R|72559|AT	-2.59721	0.00054979	1.90639e-06	0.158555	0.00939843
AFMID|43805|ES	-2.59652	0.0978306	0.0169216	0.565598	0.00941739
EGFR|79738|AP	-2.59608	0.155026	0.0379477	0.633322	0.00942932
MTAP|85996|AT	2.59578	15.2164	1.94804	118.857	0.00943759
MTAP|85995|AT	-2.59574	0.0657223	0.00841403	0.51336	0.00943873
GTF2IRD2|80092|AT	2.59565	6.09496	1.55683	23.8616	0.00944133
PML|31628|AT	-2.59564	0.0548878	0.00613279	0.49124	0.00944136
AK9|77203|AT	2.59529	6.6294	1.5889	27.6599	0.00945098
DYRK1B|49846|AA	2.59486	5.35514	1.50769	19.0208	0.00946293
TMEM25|19012|AA	-2.59483	0.0851655	0.0132512	0.54736	0.00946385
NOL12|62148|RI	-2.59459	0.0843449	0.0130256	0.546159	0.00947045
OS9|22706|ES	-2.59307	1.77091e-05	4.53487e-09	0.0691558	0.00951227
CTNND1|15999|ES	2.5924	2.95682	1.30275	6.71104	0.00953096
MFF|57813|ES	2.59203	3.62252	1.36872	9.58751	0.00954106
RAB17|58125|ES	-2.59148	6.4181e-06	7.58914e-10	0.0542776	0.00955642
EPN1|52140|ES	-2.59138	0.0714805	0.00971768	0.525791	0.00955933
FBLN5|28893|ES	2.59119	2.67065	1.27036	5.61445	0.0095646
RHBDD2|80128|ES	2.59104	8.1094	1.66492	39.4987	0.0095686
ZNF44|47791|AT	2.59067	5.60646	1.52149	20.6589	0.00957896
SLC25A35|39151|AT	-2.5904	0.108579	0.0202379	0.582538	0.00958634
SLC25A35|39149|AT	2.5904	9.20993	1.71662	49.4128	0.00958658
CASP1|18514|AP	-2.58982	0.0538679	0.00590482	0.49142	0.00960258
SGOL1|63701|AD	2.58958	6.93281	1.60123	30.0169	0.0096094
JKAMP|27751|AA	-2.58866	0.128715	0.0272583	0.607798	0.00963496
AUH|86824|ES	-2.5879	0.000452594	1.32704e-06	0.15436	0.00965638
NDE1|34184|AT	2.5869	5.88398	1.53649	22.5327	0.00968433
NDE1|34185|AT	-2.58688	0.169955	0.0443806	0.650843	0.00968501
DLD|81377|AT	2.58558	127.748	3.23339	5047.18	0.00972166
KIAA0319L|1723|AA	-2.58547	0.123043	0.0251337	0.602361	0.00972466
DLD|81376|AT	-2.58536	0.00783069	0.000198194	0.309393	0.00972765
FBXO3|14929|RI	2.58489	4.90606	1.4689	16.386	0.00974109
HTN3|69433|AT	-2.58485	0.11693	0.0229711	0.595212	0.0097421
FN1|57393|AA	2.58417	3.93999	1.39265	11.1467	0.00976141
SEC14L2|61738|AT	-2.58379	0.0483695	0.00486115	0.481288	0.0097721
HSD3B7|36212|ES	-2.58372	0.000146373	1.8057e-07	0.118652	0.00977412
SEC14L2|61736|AT	2.58366	20.6717	2.07746	205.693	0.00977576
AP1G1|37479|AP	-2.58361	0.214688	0.0668203	0.689777	0.00977729
JUP|40932|RI	2.58324	9.6714	1.72892	54.1007	0.00978778
FAM120AOS|86914|ES	2.58299	15.4671	1.93593	123.575	0.00979489
NBR1|41692|AP	-2.58054	0.185516	0.0516065	0.666897	0.00986467
PAM16|33654|AA	2.58027	1093.39	5.37695	222339	0.0098722
SFSWAP|25214|ES	2.58017	282.191	3.8819	20513.6	0.00987528
SEC14L1|43703|AP	2.57996	5.81972	1.52692	22.1814	0.00988115
DCAF11|26843|RI	2.57938	75.2167	2.82214	2004.7	0.00989789
EBNA1BP2|2145|AP	2.57725	3.47331	1.34746	8.9531	0.00995912
EBNA1BP2|2146|AP	-2.57725	0.287909	0.111693	0.742139	0.00995912
CHEK2|61529|ES	2.57668	6.02126	1.53679	23.5918	0.00997549
RASA4|81120|AP	2.57508	3.99625	1.39225	11.4706	0.0100217
CYFIP1|29675|AP	-2.57446	0.296014	0.11717	0.74784	0.0100398
TIMM23|11552|ES	2.57387	4.65231e+07	67.431	3.2098e+13	0.0100567
CAPRIN1|14940|AP	2.57341	5.82789	1.52223	22.3121	0.0100702
INPP5B|1849|AT	2.57327	10132.6	9.00982	1.13953e+07	0.0100742
INPP5B|1848|AT	-2.57327	9.86913e-05	8.77554e-08	0.11099	0.0100742
RAB11A|31242|ES	2.57196	2.4278e+10	295.9	1.99196e+18	0.0101125
FARP2|58380|AT	2.57187	3.63294	1.35924	9.70998	0.0101152
LYRM5|20817|AD	-2.57179	0.00802187	0.000202825	0.31727	0.0101174
CD4|19972|ES	-2.57063	0.0451711	0.00425858	0.479132	0.0101514
MRPL9|7650|ES	-2.57052	0.00138062	9.1085e-06	0.209267	0.0101545
TNRC18|78662|AT	2.56975	24420.1	10.9949	5.42383e+07	0.0101771
VCAN|72704|ES	-2.56897	0.205406	0.0614016	0.687143	0.0102002
IRF3|51029|ES	-2.56895	0.00089313	4.21345e-06	0.189318	0.0102006
STK16|57671|AA	2.5687	114.459	3.07514	4260.26	0.010208
UBTF|41827|AP	-2.56797	0.20128	0.0592156	0.684171	0.0102297
CHID1|13806|AT	-2.56537	0.165036	0.0416679	0.653664	0.0103065
CHID1|13807|AT	2.56533	6.05922	1.5298	23.9993	0.0103077
SCOC|70648|ES	-2.56459	0.0030327	3.60865e-05	0.254868	0.0103296
TRPM6|86615|AT	2.56384	12.6925	1.81938	88.5466	0.0103523
SRP9|9996|ES	2.56373	18.2551	1.9818	168.155	0.0103553
GAS2L1|61590|AA	-2.56294	0.000694545	2.66957e-06	0.180701	0.0103791
ITIH3|65273|ES	2.5629	4.83148e+09	189.775	1.23004e+17	0.0103801
UNK|43507|AT	-2.56285	0.151951	0.035967	0.641956	0.0103818
CANX|74923|AD	2.56243	1717.02	5.76164	511688	0.0103942
MATR3|73579|AP	-2.56239	0.135581	0.029405	0.625141	0.0103955
FHIT|65492|AA	-2.56192	0.161722	0.040128	0.651763	0.0104095
ANAPC11|44219|AD	2.56105	28.8262	2.20099	377.535	0.0104355
ETS2|60600|AP	-2.56063	0.100841	0.0174181	0.583816	0.0104482
CUL7|76216|AP	-2.5606	0.0999638	0.017151	0.582633	0.0104492
DCAF6|8887|ES	-2.55974	0.0996785	0.0170546	0.582587	0.010475
INSR|47099|ES	-2.55954	0.223037	0.0706965	0.70365	0.0104811
WDR35|52751|ES	-2.5592	0.0214337	0.00112972	0.406654	0.0104912
UBAP2L|7814|AT	-2.55911	0.0820107	0.012079	0.556815	0.010494
RNF150|70663|AT	-2.55908	0.0359206	0.00281126	0.458971	0.0104949
KRIT1|80427|ES	-2.55866	0.14342	0.0324013	0.634827	0.0105075
ENOSF1|44475|ES	-2.55857	0.0133655	0.000490254	0.364377	0.0105102
ALDH1L1|66586|ES	2.55796	4617693691300130	4591.95	4.64358e+27	0.0105289
RANBP1|61138|RI	-2.55688	0.00258429	2.68398e-05	0.248829	0.0105617
SMARCA4|47610|AA	-2.55681	0.0374967	0.00302597	0.464645	0.0105637
MRPL55|10153|ES	-2.55673	0.300396	0.119482	0.755245	0.010566
POLM|79450|ES	2.55529	8.29262	1.63695	42.0095	0.0106098
PQBP1|89026|ES	-2.55522	2.12327e-06	9.45302e-11	0.0476914	0.0106121
DEPDC7|14869|AP	2.5552	2.39873e+11	447.705	1.2852e+20	0.0106125
ZBP1|59940|AT	2.55506	5.02221	1.45628	17.3199	0.010617
ATG4A|89849|ES	2.55498	2774.52	6.33668	1.21482e+06	0.0106195
AFMID|99319|ES	2.5542	2.86596	1.27757	6.42918	0.0106431
HNRNPUL1|50028|AP	2.55327	7.57037	1.60059	35.8058	0.0106718
SAR1B|73418|ES	2.55317	8.74266	1.65494	46.1855	0.0106748
NCBP2|68270|AD	-2.55286	0.0745291	0.010152	0.547143	0.0106843
SERPING1|15874|ES	-2.55087	0.245213	0.083272	0.722085	0.0107454
ENTPD5|28354|AT	2.55001	24.0917	2.08809	277.962	0.010772
TMEM5|22853|AD	-2.54983	0.201695	0.0589168	0.690479	0.0107774
ANXA4|53859|AD	-2.54921	2.56053e-07	2.18936e-12	0.0299462	0.0107967
INPP5K|38317|ES	-2.54861	0.00390193	5.48144e-05	0.277757	0.0108153
NPIPB4|34757|RI	-2.54847	0.225398	0.071667	0.708891	0.0108196
FARP2|58381|AT	-2.54833	0.278525	0.104208	0.744437	0.0108239
DPYSL2|83131|AP	-2.54785	0.184049	0.0500579	0.676695	0.0108391
ZDHHC8|61144|AA	2.54687	552204	21.0482	1.44872e+10	0.0108695
TBC1D1|69014|AT	-2.54595	0.0881579	0.0135921	0.57179	0.010898
TBC1D1|69013|AT	2.54588	11.3425	1.74877	73.567	0.0109003
COPS7A|19947|ES	-2.54523	0.000375156	8.63311e-07	0.163026	0.0109207
IRF7|13701|AP	2.54468	89.6565	2.80971	2860.9	0.0109379
CCNG1|74438|ES	2.54417	481097134721844	2351.79	9.84161e+25	0.0109539
SEC31A|69727|ES	-2.54319	0.172217	0.0443956	0.668052	0.0109846
NGFRAP1|89733|ES	-2.54306	0.000201225	2.8503e-07	0.14206	0.0109886
TRPM6|86616|AT	-2.5429	0.0839919	0.0124476	0.566748	0.0109936
SFSWAP|25215|ES	2.54206	408.85	3.96288	42181	0.0110201
MYO19|40481|ES	-2.54178	0.0684306	0.00865191	0.541238	0.011029
FBXO7|61930|AP	2.53995	4.32253	1.39691	13.3754	0.0110868
VPS54|53763|ES	-2.53965	0.0753144	0.0102356	0.55417	0.0110964
DCAF5|28123|AT	-2.53956	4.22856e-07	5.09398e-12	0.0351016	0.0110992
DNM2|47588|ME	-2.53817	0.065694	0.00802462	0.537808	0.0111434
PAICS|69358|AP	-2.538	0.00831928	0.000206005	0.335965	0.0111488
NDUFA12|23737|ES	-2.53765	1.46477e-07	7.71473e-13	0.0278113	0.01116
STK32C|13486|AP	-2.53692	0.0835267	0.0122702	0.568587	0.0111832
SARDH|88075|AP	-2.53578	0.36326	0.166073	0.794576	0.0112197
SFXN2|12967|ES	-2.53568	5.19387e-06	4.2738e-10	0.06312	0.0112228
CTNND1|15932|RI	2.53548	185405	15.6958	2.19006e+09	0.0112293
CACTIN|46714|ES	-2.53535	0.286068	0.108715	0.752746	0.0112335
YIF1B|49604|AP	2.53445	3.78366	1.35206	10.5884	0.0112625
DDX39A|47975|AA	-2.53409	0.029574	0.00194201	0.45037	0.0112741
ERCC1|50443|ES	-2.53404	0.025821	0.00152653	0.436758	0.0112757
PUS10|53673|AP	2.53401	3.71592	1.3463	10.2563	0.0112765
MAPRE3|52921|AD	2.53321	9.29491	1.65617	52.1656	0.0113024
RNF213|44047|AT	2.53298	41.1641	2.31867	730.798	0.0113098
WDR54|54055|ES	-2.53284	0.104014	0.0180507	0.599359	0.0113143
GPR137|16618|AP	2.53125	7.42676	1.57229	35.0804	0.0113656
ST3GAL3|2273|ES	2.5297	23.4036	2.03417	269.263	0.0114161
UBA1|88907|AP	2.52963	68.6	2.5914	1815.99	0.0114183
NAT6|64990|AA	-2.52895	0.136116	0.0290187	0.638467	0.0114404
TAF1D|18318|RI	-2.52839	0.0478856	0.00454068	0.504997	0.0114588
RHOQ|53466|ES	-2.52766	0.0430344	0.00375375	0.493362	0.0114827
LGALS3|27618|AT	-2.5276	0.0251749	0.00144891	0.437418	0.0114844
LGALS3|27617|AT	2.52755	39.718	2.28597	690.089	0.0114861
MARK2|16544|ES	-2.52749	0.212977	0.064192	0.706616	0.0114882
ACAD9|66675|AA	-2.52733	0.0486103	0.00465882	0.507202	0.0114934
CHID1|13801|AP	-2.5256	0.0489358	0.0047068	0.508777	0.0115501
PSMB5|26691|ES	-2.52524	0.332699	0.14161	0.781647	0.0115618
RBM4|17097|AD	2.52492	583.734	4.15855	81938.5	0.0115726
PPP4R4|29092|AT	2.52483	5.6232	1.4716	21.4871	0.0115755
ENTPD5|28353|AT	-2.52455	0.0429796	0.00373404	0.494705	0.0115847
GPR56|36581|ES	-2.52449	0.0549378	0.00577475	0.522648	0.0115866
CPT1B|62872|RI	-2.52447	0.148255	0.0336816	0.652569	0.0115873
PITPNC1|43114|ES	-2.52419	0.000247095	3.90858e-07	0.156211	0.0115967
PSTK|91867|AD	-2.52399	0.0237621	0.00130228	0.433577	0.0116031
STOX2|71288|AT	-2.5239	0.00976965	0.000268472	0.355517	0.011606
SH2B1|35882|RI	-2.52365	0.321667	0.133303	0.776199	0.0116142
KRT8|21907|AP	-2.52364	0.209082	0.062008	0.704997	0.0116147
TRIP10|47083|ES	-2.52323	0.199194	0.0568822	0.69755	0.0116281
FDPS|8060|AA	2.52293	7.18648	1.55282	33.2591	0.0116383
TMCO1|8810|AD	-2.52263	1.20255e-08	8.44725e-15	0.0171195	0.0116481
PHF6|90146|AT	-2.52259	2.12707e-05	4.98464e-09	0.0907674	0.0116494
DPP9|99840|ME	2.5218	4.76897	1.41627	16.0584	0.0116756
DENND1A|87522|ES	-2.5204	0.101106	0.0170159	0.60076	0.011722
SNED1|58306|AT	2.52019	11.1122	1.70796	72.2976	0.0117291
SNED1|58307|AT	-2.52015	0.0899936	0.013832	0.585515	0.0117304
TRIM5|14077|ES	-2.5201	0.0691827	0.00866617	0.552291	0.011732
PSME2|26864|AA	2.51946	81.5999	2.65784	2505.25	0.0117535
PPP4R4|29091|AT	-2.51931	0.178408	0.0466695	0.682018	0.0117585
TXNL4A|46282|ES	-2.51783	0.326862	0.136877	0.780548	0.011808
CEACAM1|50162|ES	2.51645	2.48301	1.22277	5.0421	0.0118543
TMEM230|58643|ES	2.51602	26.8594	2.06937	348.623	0.011869
COX6C|84676|AT	2.516	4.5883	1.40031	15.0342	0.0118695
NAB1|56584|ES	2.51578	3.084	1.28251	7.41597	0.0118768
PIGL|39425|AT	-2.51554	0.0656681	0.00786875	0.548029	0.011885
PAOX|13555|ES	-2.51537	0.0702218	0.00886436	0.556285	0.0118909
IMPA1|84296|ES	-2.51507	0.0694373	0.00868677	0.555044	0.011901
MYO19|40482|AA	-2.51458	0.125832	0.0250111	0.633069	0.0119176
GORASP1|64146|AP	-2.51166	0.120529	0.023122	0.628286	0.0120164
TMC7|34279|AT	-2.51019	0.125832	0.0249406	0.634861	0.0120668
TMC7|34280|AT	2.51018	7.947	1.57514	40.0946	0.0120668
S100A4|7711|AP	-2.50919	0.0385877	0.003036	0.49045	0.0121009
FBXO7|61931|AP	-2.50907	0.235401	0.0760491	0.728655	0.0121051
GPS2|38913|AT	-2.50807	0.109803	0.0195385	0.617074	0.0121391
GPS2|38914|AT	2.50797	9.10647	1.6204	51.1773	0.0121428
ASH2L|83369|AP	-2.50795	0.159589	0.038032	0.669663	0.0121434
ZNF283|50245|AT	-2.5072	0.0932368	0.0145908	0.595793	0.0121691
WDR62|49339|RI	-2.50708	0.321404	0.132336	0.780592	0.0121732
VWA8|25741|AT	2.50612	17.0104	1.85442	156.035	0.0122064
VWA8|25742|AT	-2.5061	0.0587886	0.00640892	0.539265	0.0122072
ZNF131|71926|RI	-2.50536	0.192765	0.0531742	0.698806	0.0122327
SULT1A1|35813|AP	2.50474	6.80567	1.51757	30.5207	0.0122542
ELP2|45221|ES	-2.5047	0.120447	0.0229883	0.631085	0.0122556
SNRNP200|54521|ES	-2.50377	0.00860263	0.000207897	0.35597	0.0122879
ZNF771|36108|AA	-2.50363	0.0355845	0.00261286	0.484625	0.0122927
AK2|1653|ES	-2.50361	7.2264e-06	6.82662e-10	0.0764959	0.0122933
CAPN10|58280|ES	-2.50358	0.18906	0.0513184	0.696505	0.0122944
OAS1|24603|AA	2.50357	4.2194	1.36698	13.0238	0.0122946
STAT3|41036|ES	-2.50226	0.0405164	0.00328867	0.499163	0.0123403
KRT8|21908|AP	2.50216	4.72201	1.39984	15.9285	0.0123438
NBPF11|7344|ES	-2.50159	0.410478	0.204318	0.824656	0.0123638
IL32|33407|ES	-2.50151	0.143231	0.031245	0.656587	0.0123665
PDXDC1|34113|AT	-2.50148	0.121018	0.0231335	0.633077	0.0123675
ZKSCAN1|80869|ES	-2.50122	0.0437347	0.00376508	0.508016	0.0123765
FKTN|87134|ES	-2.50089	0.153761	0.0354464	0.66699	0.0123881
ILK|14166|AD	-2.50089	0.0964964	0.0154406	0.603056	0.0123883
SEPT9|43714|AP	-2.50068	0.00840527	0.00019855	0.355823	0.0123957
OSBPL2|60055|ES	2.49983	331.463	3.50197	31373.1	0.0124254
RNF207|382|ES	-2.49883	0.10482	0.0178701	0.614841	0.0124606
RABL2B|62917|ES	-2.4986	0.0167936	0.000680615	0.414368	0.0124685
GKAP1|86693|ES	-2.49823	0.181976	0.0478043	0.692728	0.0124814
LSR|49085|ES	2.49817	5.25072	1.42944	19.2874	0.0124835
DCAF11|26830|AP	-2.49617	0.341593	0.146969	0.793949	0.0125543
GGPS1|10344|AP	-2.49571	0.07213	0.00914865	0.568689	0.0125705
C6orf141|76449|AT	-2.49547	0.327717	0.136448	0.787101	0.012579
PROC|55217|AA	-2.49484	2.20084e-05	4.82724e-09	0.100341	0.0126012
B4GALT4|66289|ES	2.49476	5.02553e+06	27.3229	9.24354e+11	0.0126041
EIF1AD|16977|ES	2.49437	3.73477	1.32619	10.5177	0.0126181
GRAPL|39691|AT	2.49341	5.5626	1.4436	21.4342	0.0126521
MRPL34|48271|AP	-2.49341	0.007585	0.000163486	0.351911	0.0126522
SLC20A2|83728|AP	-2.49282	0.0616529	0.00689545	0.551244	0.0126732
RPL6|399926|ES	2.49215	13.7902	1.75126	108.59	0.0126972
MYOM1|44486|ES	2.49172	3.17908	1.27996	7.89598	0.0127125
VPS16|58563|ES	-2.49134	5.54106e-08	1.08369e-13	0.0283322	0.0127261
RHOT1|40186|ES	-2.49092	0.249324	0.0835815	0.743732	0.0127413
ATP1B1|8907|AP	-2.49072	0.000344353	6.48562e-07	0.182834	0.0127484
PRSS23|18201|AT	2.4907	21.166	1.91636	233.777	0.0127492
PRSS23|18202|AT	-2.49055	0.0472552	0.00427852	0.521923	0.0127547
PDE4DIP|4418|AT	-2.49	0.108129	0.0187726	0.622816	0.0127743
TMUB2|41797|ES	-2.48958	0.0732036	0.00934578	0.573388	0.0127894
CAMK1D|10772|AT	-2.48929	0.12321	0.023695	0.640668	0.0127998
CAMK1D|10773|AT	2.48927	8.11606	1.56084	42.202	0.0128007
SCLY|58198|AT	-2.48802	0.0664521	0.00785108	0.562456	0.0128455
C15orf57|29993|AT	2.48801	11.0407	1.66479	73.2201	0.0128462
SCLY|58199|AT	2.48795	15.0475	1.77778	127.364	0.0128481
IRF7|13703|AP	-2.48741	0.0123851	0.000389217	0.394099	0.0128676
KATNAL2|45430|AT	2.4871	4.14255	1.35154	12.6972	0.0128791
RBM4|17088|AP	-2.48687	0.00119208	5.91654e-06	0.240185	0.0128874
PDXDC1|34115|AT	2.48548	8.66976	1.5788	47.6088	0.0129378
MGRN1|33782|ES	-2.48535	0.0778331	0.0103927	0.582907	0.0129423
SLC13A3|59695|AT	-2.48481	0.298926	0.115319	0.774868	0.012962
LSM5|79188|AP	-2.4847	0.092574	0.0141658	0.604973	0.0129661
LSM5|79189|AP	2.48463	10.8013	1.65285	70.5863	0.0129687
PDE4D|72147|AT	-2.48418	0.269277	0.0956401	0.758157	0.0129849
D2HGDH|58423|ES	-2.48405	0.0785967	0.0105646	0.584727	0.0129899
CCNDBP1|30221|ES	-2.48395	7.10428e-05	3.78582e-08	0.133315	0.0129933
PMS1|56543|AT	-2.48324	0.0285203	0.00172125	0.472567	0.0130192
CCDC107|86266|RI	2.48321	32.2546	2.07913	500.384	0.0130204
PMS1|56544|AT	2.48314	35.0563	2.11578	580.847	0.0130229
ARHGEF39|86273|RI	2.48228	126.974	2.77114	5817.95	0.0130545
NEK11|66783|AT	-2.48209	0.225423	0.0695178	0.730969	0.0130615
NINJ2|19604|AP	2.48189	3.48803	1.30047	9.3553	0.0130686
CUL4A|26368|AD	-2.48137	1.4025e-06	3.33974e-11	0.0588967	0.0130877
ATP5J|60276|AD	2.48037	6.95731	1.50229	32.2203	0.0131246
BOD1|74584|ES	2.47863	496715	15.5576	1.58589e+10	0.0131888
RCAN1|60494|AP	-2.47822	0.346599	0.14993	0.801247	0.0132039
HOMER2|32244|AA	2.47818	57.1644	2.33044	1402.21	0.0132053
C1orf159|20|AA	-2.47803	0.0851874	0.0121442	0.597559	0.013211
NR1I3|8622|AT	-2.4767	0.261329	0.0903593	0.755793	0.0132603
GPR116|76429|ES	2.47651	5.31304	1.41674	19.9249	0.0132673
SARDH|88074|AP	2.47639	2.68067	1.2283	5.85036	0.0132719
ALKBH8|18571|ES	-2.4759	0.141102	0.0299423	0.664933	0.0132902
SMPD4|55300|ES	-2.4756	0.182146	0.0473027	0.701381	0.0133011
PRKAB1|24709|ES	-2.4753	0.284871	0.105398	0.769951	0.0133125
ZNF83|51481|AT	-2.47489	0.395338	0.18958	0.824414	0.0133278
ZNF83|51483|AT	2.47485	2.52945	1.21297	5.27478	0.0133293
RPL15|63732|AD	2.47338	12.4005	1.68644	91.1818	0.0133844
SGOL1|63696|AT	-2.47329	0.0825572	0.0114376	0.595903	0.0133876
SGOL1|63698|AT	2.47329	12.1128	1.67813	87.4311	0.0133876
BEND7|10802|AD	-2.47293	0.241075	0.0780665	0.744455	0.0134011
C1orf198|10247|AP	-2.47214	0.217278	0.0647722	0.728858	0.0134306
ERLIN2|83344|AP	2.47206	8.25504	1.54847	44.0084	0.0134336
FXN|86525|AP	-2.47107	0.064651	0.00736487	0.567526	0.0134711
SERPINA4|93551|AD	2.47081	916.479	4.09663	205030	0.0134807
PPIA|97441|ES	2.47075	4.84807	1.3859	16.9593	0.0134829
ACYP2|53565|AP	-2.47065	0.115891	0.0209682	0.640529	0.0134869
DIP2A|60940|AT	2.47056	9.21604	1.58251	53.6714	0.0134901
RANBP1|61137|AP	2.47024	7.94589	1.53441	41.1475	0.0135023
RANBP1|61136|AP	-2.47019	0.125857	0.0243039	0.651745	0.0135043
BCAS3|42864|AP	-2.4695	0.298259	0.114181	0.779099	0.0135304
TUBB3|38168|AP	-2.46942	0.280908	0.10254	0.769546	0.0135331
SIN3A|31879|AT	-2.4689	8.5183e-06	8.04921e-10	0.0901472	0.013553
SIN3A|31878|AT	2.46887	117342	11.0906	1.24151e+09	0.0135542
CEP63|66874|AP	2.46871	6.89747	1.48879	31.9554	0.0135602
RNF128|89804|AP	-2.46761	0.0342535	0.00234884	0.499522	0.0136019
WDR41|72587|ES	-2.4672	0.0438162	0.00365205	0.525694	0.0136176
GTPBP2|76311|AP	2.46596	17.4921	1.79897	170.083	0.0136645
ARL17A|42028|AT	2.46489	14.8248	1.73729	126.504	0.0137056
XPNPEP3|62400|AP	-2.46463	0.284522	0.104715	0.773078	0.0137156
RNF10|24770|ES	2.46461	2.62874e+06	20.629	3.34977e+11	0.0137164
XPNPEP3|62399|AP	2.46455	3.51454	1.29348	9.54943	0.0137184
TNPO2|47847|AP	-2.46337	0.0102502	0.000267909	0.392176	0.0137638
OSCP1|1777|AT	2.46295	3.50383	1.29183	9.50341	0.01378
C12orf76|24405|AT	-2.46181	0.123536	0.0233736	0.652919	0.0138237
KLC4|237505|ES	-2.46176	8.92044e-07	1.36113e-11	0.058462	0.0138258
MED23|77614|AT	-2.46139	0.152128	0.0339639	0.6814	0.0138399
SLC2A8|87630|ES	-2.4612	0.0392158	0.00297419	0.517073	0.0138474
SCYL1|16860|AA	2.46098	56.2365	2.27132	1392.38	0.0138557
RAB11FIP1|83366|ES	2.46051	3.12769	1.26109	7.75715	0.0138739
ASPH|83970|AT	-2.46034	0.150792	0.0334086	0.680615	0.0138806
CNOT2|23366|AT	-2.45966	0.0953219	0.0146477	0.620318	0.0139067
NR1I3|8624|AT	2.45952	3.7942	1.31107	10.9803	0.0139123
NUDT9|69869|AD	2.45924	788.07	3.87315	160349	0.013923
APOC3|215383|ES	-2.45862	0.213515	0.0623538	0.731132	0.0139473
GPRC5C|43247|AD	2.45761	2.32534e+06	19.4612	2.77846e+11	0.0139863
COPS5|84054|AP	-2.45738	3.36851e-05	9.12415e-09	0.12436	0.0139956
DCAF11|26831|AP	2.45706	2.88193	1.23879	6.7045	0.0140081
SPECC1L|61398|ES	-2.45652	0.0083963	0.000185268	0.380519	0.0140288
DSCR3|60552|RI	-2.45629	0.0211354	0.000973811	0.458718	0.0140379
NR2F2|32592|AP	-2.45603	0.020306	0.00090589	0.455171	0.014048
H2AFY|73451|ES	-2.45563	0.00387859	4.61395e-05	0.326043	0.0140637
ASB1|58226|ES	-2.45557	0.0241311	0.0012348	0.471583	0.0140662
BCAS3|42865|AP	2.45524	3.32172	1.274	8.66077	0.0140792
FBLN7|54982|ES	-2.45437	0.115559	0.020625	0.64746	0.0141133
BCL2L12|51035|ES	-2.4535	0.0334663	0.00221818	0.504914	0.0141475
NABP2|22409|RI	2.45328	6.28185	1.44705	27.2704	0.0141559
NSD1|74741|AT	-2.4527	0.0679335	0.00792132	0.5826	0.0141788
NSD1|74740|AT	2.4527	14.7203	1.71644	126.242	0.0141788
TRNT1|62974|AT	2.45211	93.4796	2.48615	3514.85	0.0142022
ARSA|62894|AD	2.45205	542.389	3.53781	83154.6	0.0142043
DCTD|71253|AD	-2.45147	0.0894798	0.0129905	0.616348	0.0142273
NCALD|84756|AA	-2.45134	4.66533e-05	1.60675e-08	0.135462	0.0142325
MLPH|58118|ES	-2.45097	0.0727173	0.00893973	0.591496	0.0142473
GGPS1|10346|AP	2.45079	13.1834	1.67615	103.691	0.0142542
MRPL55|10127|ES	-2.45047	0.268853	0.0940209	0.768787	0.0142668
ABCB4|80329|ES	-2.4499	0.129996	0.0254132	0.664972	0.0142897
FAM135A|76635|AT	-2.44978	0.0150886	0.000526578	0.432347	0.0142943
FAM135A|76634|AT	2.44978	66.2754	2.31296	1899.05	0.0142943
APBB3|73662|RI	-2.44968	0.151788	0.0335856	0.685995	0.0142983
C8orf46|84018|AT	2.44943	276.373	3.07523	24837.9	0.0143084
LIPC|30896|ES	-2.44899	1.07937e-07	2.86749e-13	0.040629	0.0143258
PGAP3|40672|ES	-2.44865	4.03841e-07	3.07935e-12	0.0529616	0.0143391
UBTF|41833|ES	2.44846	15.1845	1.72068	133.998	0.014347
FAM76B|18382|ES	-2.44841	0.236931	0.0748174	0.75031	0.0143489
DCUN1D5|18484|ES	-2.44816	9.49185e-07	1.4312e-11	0.062951	0.0143588
OCIAD2|69257|ES	-2.44795	0.000651027	1.82975e-06	0.231636	0.0143671
SREBF1|39507|ES	-2.44717	0.289491	0.107264	0.781298	0.0143982
ALDH6A1|28366|AP	-2.44656	0.417145	0.207059	0.840386	0.0144226
ALDH6A1|28367|AP	2.44654	2.39724	1.18992	4.82952	0.0144234
DNAJB12|12088|AP	2.44579	1.46018e+06	16.7677	1.27157e+11	0.0144537
KATNA1|78084|AP	-2.4451	0.0434649	0.00351954	0.536774	0.0144812
TRAPPC1|39078|RI	2.44485	16.1844	1.73701	150.797	0.0144911
IFT43|28536|ES	2.44481	166.616	2.75804	10065.4	0.0144929
JMJD8|32952|ES	-2.44463	0.000197307	2.11252e-07	0.184283	0.0145001
COX16|28178|ES	-2.44347	0.00054282	1.3045e-06	0.225875	0.0145469
KIFC3|36615|ES	-2.44313	0.314699	0.124477	0.795612	0.0145606
BCAP29|81364|ES	-2.44287	1.45613e-06	3.02145e-11	0.070175	0.014571
ZNF302|48982|AA	2.44284	15.0996	1.71019	133.317	0.0145722
ANXA1|86607|AP	-2.44277	5.21243e-11	2.92747e-19	0.00928086	0.0145748
ALKBH4|81095|AA	2.44252	105.286	2.50928	4417.68	0.0145851
WDR74|16461|AA	-2.44249	0.16358	0.0382641	0.69931	0.0145865
ST6GAL2|54867|AT	2.44196	2.41574	1.19016	4.90337	0.014608
ATP6V1G2-DDX39B|75749|AA	2.44138	5.3466	1.39178	20.5393	0.0146313
TUBB3|38167|AP	2.44105	3.18456	1.25644	8.07156	0.0146444
CAPN3|30149|AP	2.43976	4.11145	1.32052	12.801	0.0146971
RAB17|58124|ES	-2.43965	0.00177667	1.09647e-05	0.287883	0.0147015
PCK2|26824|RI	2.43918	4.15848	1.32312	13.0698	0.0147205
CNOT8|74279|ES	-2.43901	0.00799463	0.000165009	0.387338	0.0147276
FXN|86526|AP	2.43888	14.8541	1.69869	129.892	0.0147328
ARFRP1|60154|RI	2.43871	38.1758	2.0442	712.942	0.0147398
PRPF40A|55608|ES	2.43801	7.24548	1.47449	35.6035	0.0147684
FAM189B|8050|ES	-2.43753	0.225109	0.0678683	0.746655	0.0147881
RNASE1|26472|ES	2.43744	1721.5	4.30413	688537	0.0147918
NPRL3|32832|AD	-2.4373	7.08391e-05	3.26027e-08	0.153919	0.0147974
HOMER3|48533|AP	-2.43705	0.284366	0.103435	0.781787	0.0148075
ACSM2A|99287|ES	2.43685	2.40873	1.18772	4.88497	0.0148159
SLC4A2|82325|AP	2.43635	3.90331	1.3051	11.6741	0.0148363
CUL7|76215|AP	2.43603	7.39995	1.47867	37.0328	0.0148495
OXLD1|44144|AD	2.4358	3.44184	1.2731	9.30506	0.0148588
UNC13D|43512|RI	-2.43578	0.000896279	3.16378e-06	0.25391	0.0148598
MIF4GD|43417|ES	-2.43517	0.00356752	3.82267e-05	0.332939	0.014885
MERTK|54978|ES	-2.43492	0.0469456	0.0040023	0.550656	0.014895
RPUSD1|33011|ES	-2.43353	0.00432267	5.39004e-05	0.346667	0.0149522
GSTZ1|28583|AP	-2.43348	0.343353	0.145151	0.812198	0.0149543
IRF3|50999|ES	-2.43332	0.0957001	0.0144567	0.633512	0.0149609
OCIAD1|69244|ES	2.43228	2.8536	1.22583	6.64287	0.0150041
ERO1LB|10370|AT	-2.43204	0.215645	0.0626333	0.742461	0.015014
ERO1LB|10369|AT	2.43202	4.63718	1.34685	15.9657	0.0150148
SREBF1|39504|AT	-2.43163	1.27113e-07	3.51539e-13	0.0459625	0.0150309
ATP5S|27467|AT	2.43153	10.505	1.57793	69.9361	0.0150351
CASP1|18515|AP	2.43142	15.4865	1.70111	140.986	0.0150398
RFFL|40233|ES	-2.43101	0.0191041	0.000785799	0.464453	0.0150568
ST6GAL2|54866|AT	-2.43097	0.415763	0.204899	0.843628	0.0150586
ODF2|87759|AD	2.43093	7.1749	1.46489	35.1421	0.0150602
MIB2|198|AD	-2.43078	0.174036	0.042497	0.712721	0.0150663
RAB35|24720|ES	-2.4301	0.00286355	2.54569e-05	0.322111	0.0150947
ABCB8|82298|RI	2.42976	30.1213	1.93172	469.681	0.0151087
RHBDF1|32791|AA	-2.42937	0.0423123	0.00329861	0.542754	0.015125
BAIAP2|44088|AT	-2.42916	0.0223243	0.0010387	0.479804	0.0151339
GCDH|47884|ME	-2.42874	0.00899014	0.000200668	0.402767	0.0151515
CAPN12|49690|AT	-2.42864	0.146012	0.0309053	0.689834	0.0151556
ZNF410|28329|ES	-2.42863	0.143164	0.0298245	0.68722	0.0151558
MFF|57810|ES	-2.42862	0.0579249	0.00581381	0.577124	0.0151566
IFI27L1|29065|ES	2.42816	5.75174	1.40121	23.61	0.0151757
C14orf80|29662|ES	-2.42748	0.35775	0.156004	0.820393	0.0152041
UAP1|8750|ES	-2.42681	0.394406	0.186043	0.836126	0.0152324
ENOSF1|44472|ES	-2.42609	0.00327943	3.22765e-05	0.333205	0.0152626
CNOT2|23374|ES	-2.42521	0.00161589	8.96094e-06	0.291385	0.0152995
PSIP1|85921|AA	-2.42499	0.21035	0.0596651	0.741589	0.0153086
FGL1|82827|AP	-2.42496	0.105685	0.0171861	0.649908	0.0153102
CNOT2|23370|AT	2.42444	10.0771	1.55675	65.2303	0.015332
AGK|82044|ES	-2.42361	0.0817002	0.0107781	0.619303	0.015367
UBE3B|24310|ES	2.42334	14.1483	1.65971	120.609	0.0153785
HNRNPA2B1|79037|ES	2.4233	3.90308	1.29741	11.7419	0.0153804
AAMDC|17971|AP	-2.42246	9.92197e-05	5.72163e-08	0.172058	0.015416
YIF1B|49603|AP	-2.42229	0.285772	0.10372	0.787362	0.0154231
HNRNPH1|74911|AD	2.42161	15.586	1.68803	143.91	0.0154518
PEX11A|32435|AA	2.42154	2435.35	4.42096	1.34154e+06	0.0154551
TRIOBP|62153|AT	2.42034	26.2524	1.86184	370.167	0.015506
TRIOBP|62152|AT	-2.42034	0.0380917	0.00270148	0.537104	0.015506
UBE2I|33061|ES	2.42019	31.6654	1.9291	519.775	0.0155122
PBK|83190|ES	-2.41875	0.00808266	0.000162931	0.400963	0.0155738
QSOX1|9130|RI	-2.41864	0.0893029	0.0126093	0.632469	0.0155785
HDAC8|89464|AT	-2.41812	0.0883467	0.0123608	0.631445	0.0156007
FAM195B|44172|RI	2.41785	20.8551	1.77758	244.677	0.0156124
CDC23|73521|AA	-2.41777	0.0843869	0.0113726	0.626167	0.015616
MRPL34|48272|AP	2.41666	111.149	2.43576	5071.96	0.0156634
RMND1|78157|AP	-2.41599	0.0470719	0.00394496	0.56167	0.0156927
MRPL55|10167|ES	-2.41581	0.275147	0.0965783	0.783882	0.0157004
SLC3A1|53425|AT	-2.41557	0.0909492	0.0130011	0.636234	0.0157106
TCAIM|64358|AT	-2.41555	0.174536	0.0423401	0.719475	0.0157116
TCAIM|64359|AT	2.41542	5.72888	1.38977	23.6155	0.0157172
GULP1|56500|AT	2.41458	2.13188	1.15319	3.94119	0.0157534
GSTZ1|28584|AP	2.41451	2.93576	1.22476	7.03704	0.0157566
LAMP2|89999|AT	2.41408	8.13164	1.48325	44.5802	0.0157751
CCDC50|68126|ES	-2.41272	0.248007	0.0799024	0.769784	0.015834
TRMU|62707|AT	2.41126	2080.5	4.17865	1.03585e+06	0.0158975
FLAD1|7863|AT	2.41113	96.931	2.35346	3992.26	0.015903
HCFC1R1|33357|RI	2.41063	70.1669	2.21376	2223.99	0.0159251
DCAF6|8888|ES	-2.4105	9.22511e-08	1.75724e-13	0.0484298	0.0159306
GMPPA|95769|AD	2.40996	30.7944	1.89641	500.05	0.0159544
LLGL2|43461|AT	-2.40946	0.0627766	0.00660498	0.596656	0.0159762
LLGL2|43460|AT	2.40935	15.9273	1.67579	151.378	0.015981
UPB1|212778|ES	-2.40911	0.0833622	0.0110435	0.62926	0.0159916
BAX|50836|RI	2.40877	9.32781	1.51598	57.3941	0.0160062
KREMEN1|61569|AT	-2.40869	0.0187285	0.000735922	0.476624	0.0160098
ADAMTSL4|7486|AT	2.40866	15.8546	1.67329	150.224	0.0160112
KREMEN1|61568|AT	2.40863	53.3886	2.09786	1358.69	0.0160127
CP|67213|AT	-2.40858	0.0722056	0.00850634	0.612912	0.0160145
ADAMTSL4|7487|AT	-2.40856	0.0630784	0.00665709	0.597692	0.0160156
CP|67214|AT	2.40824	13.8451	1.63096	117.53	0.0160297
LARP4|21700|AT	-2.40787	4.4743e-06	1.9793e-10	0.101143	0.0160458
RNF185|61830|ES	-2.40726	0.000177856	1.5737e-07	0.201008	0.0160725
RUVBL1|66638|AP	2.40693	16.969	1.6918	170.201	0.0160871
IRAK1|90546|ES	-2.40647	0.0743688	0.00895754	0.617437	0.0161074
VWA9|31204|AD	2.40637	152.625	2.54148	9165.71	0.0161118
MRPL2|76238|ES	-2.40598	0.000826822	2.54838e-06	0.268263	0.0161293
PFKM|21422|ES	-2.40597	0.164719	0.0379037	0.715821	0.0161297
APOA2|8609|ES	-2.40591	0.0127462	0.0003647	0.445477	0.0161323
FBXO44|657|ES	-2.40589	0.172937	0.041403	0.722346	0.0161332
RAN|25206|ES	-2.40536	1.28232e-06	2.02772e-11	0.0810939	0.0161565
ZNF232|38658|ES	2.40484	4.18313	1.30309	13.4286	0.0161795
ACIN1|26705|AD	2.40438	3.45662	1.25766	9.50035	0.0161998
MLX|41073|AD	2.40435	5734.94	4.95078	6.64332e+06	0.0162013
EGFR|79744|AT	-2.40339	0.0134243	0.000399198	0.451435	0.0162438
AK9|77205|AT	-2.40293	0.132914	0.0256274	0.68934	0.0162641
C11orf54|18323|ES	2.40293	253236	9.91082	6.47056e+09	0.0162643
C16orf13|32920|ES	-2.40262	0.280423	0.0993943	0.791163	0.0162782
PRR26|10600|AT	-2.40253	0.221061	0.0645314	0.757277	0.0162823
USP4|64852|AT	2.4024	43.9359	2.00701	961.808	0.0162877
CBS|60769|AP	2.40206	88.3897	2.28155	3424.31	0.0163032
GULP1|56499|AT	-2.40079	0.470996	0.254726	0.870884	0.0163597
GTPBP2|76312|AP	-2.40065	0.118862	0.0208873	0.676403	0.0163659
ST3GAL6|65789|AP	-2.40064	0.193669	0.0506982	0.739824	0.0163664
TSFM|22754|AT	2.40062	3407.12	4.45044	2.60839e+06	0.0163673
COX4I1|156373|AA	-2.39996	0.246931	0.0787979	0.773815	0.0163967
OSCP1|1778|AT	-2.39958	0.293826	0.108051	0.799008	0.0164139
HPX|235164|ES	-2.39856	0.226817	0.0674793	0.762395	0.0164597
STARD10|17647|AD	2.39815	6.279	1.39891	28.1833	0.0164782
ATP5S|27466|AT	-2.39814	0.09773	0.014608	0.65383	0.0164788
PTGER3|3413|AT	-2.39792	0.200218	0.053775	0.745463	0.0164884
GMPPA|57715|AD	2.39754	4.85712	1.33435	17.6802	0.0165057
CD34|9668|AA	2.39712	16.7686	1.67227	168.145	0.0165246
RUVBL1|66637|AP	-2.39601	0.0597761	0.00596642	0.598882	0.0165745
TSPAN8|23400|AP	-2.39499	0.239135	0.0741565	0.771145	0.0166207
POC1B|23632|ES	-2.3945	0.0573356	0.0055228	0.595237	0.0166433
IRF3|51026|ES	-2.39418	0.151089	0.0321605	0.709814	0.0166577
PEX7|77920|AT	-2.39389	4.91001e-06	2.21046e-10	0.109064	0.0166707
H2AFY|73452|ES	-2.39386	0.000809119	2.37935e-06	0.275148	0.0166721
RANBP3|46999|ES	-2.39324	0.249773	0.0801975	0.777911	0.0167002
ESRRA|16632|AA	-2.39313	0.00184893	1.06793e-05	0.320109	0.0167051
ADH4|70039|ES	2.39283	4.54556	1.3151	15.7115	0.0167191
PIK3C3|45320|ES	-2.39171	0.153717	0.0331327	0.713162	0.0167699
INO80E|36004|ES	-2.39046	0.431473	0.216595	0.859527	0.0168274
PPIL3|56764|ES	-2.39025	0.141556	0.0284907	0.703321	0.0168371
PQBP1|89030|AD	-2.38942	0.0628004	0.00648587	0.608073	0.0168751
PHF6|90148|AT	2.3891	15245.5	5.64139	4.12e+07	0.0168897
UBAP1|86152|ES	-2.38908	0.0581702	0.00564001	0.599958	0.0168906
RABL2B|62914|RI	-2.38839	3.54868e-07	1.80763e-12	0.0696667	0.0169225
APIP|14967|AT	-2.38827	8.70442e-05	4.05175e-08	0.186998	0.0169277
APIP|14965|AT	2.38806	11473.1	5.34272	2.46376e+07	0.0169375
SLC37A4|19077|ES	2.38733	4.97779	1.33284	18.5907	0.0169715
ECSIT|47714|AP	2.38729	14166.8	5.53449	3.62633e+07	0.0169732
MRPL55|10154|ES	-2.3869	0.185691	0.0465983	0.739965	0.0169911
WASH4P|32782|AA	-2.38648	0.180947	0.0444419	0.73673	0.0170106
TCF20|62502|ES	-2.38627	0.288199	0.103731	0.800708	0.0170203
CMC2|37702|AP	-2.38575	0.0549322	0.00506476	0.595794	0.0170443
GDPD1|42769|AT	2.38543	9.93968	1.50623	65.5926	0.0170594
PPFIBP1|20895|ES	-2.3851	0.0715695	0.00819589	0.624971	0.0170745
MORF4L2|89777|ES	2.38468	12.1428	1.55997	94.5191	0.0170942
NTMT1|87866|AD	-2.38429	0.00509848	6.65091e-05	0.390842	0.0171122
MAN2A2|32507|AP	-2.38389	0.142772	0.0288147	0.707411	0.0171309
RPL27A|14257|AA	-2.38331	0.207071	0.0567173	0.756002	0.0171577
GPS2|38915|RI	2.38324	62.8421	2.08632	1892.87	0.0171609
CCDC36|64847|AT	-2.38321	0.10974	0.0178303	0.675423	0.0171626
CCDC36|64848|AT	2.38321	9.11241	1.48055	56.0844	0.0171626
PLP2|89094|AT	2.38306	8.37201e+09	57.7738	1.21319e+18	0.0171694
TXNL4A|46285|ES	-2.38039	0.181438	0.0445023	0.739735	0.0172943
C1orf85|8221|AT	2.38019	33.0712	1.85464	589.712	0.0173039
C1orf85|8222|AT	-2.38019	0.0302378	0.00169574	0.539189	0.0173039
RNASEH2C|16916|RI	2.38018	8.68094	1.46454	51.4555	0.0173042
HSPB11|3099|AT	-2.38014	0.00466631	5.61635e-05	0.387698	0.017306
TIMM21|45801|AT	2.37999	1.16959e+06	11.7736	1.16188e+11	0.0173129
FAM71D|28041|AT	-2.37977	0.162559	0.0364087	0.7258	0.0173234
PRR26|10599|AT	2.37975	4.45737	1.30166	15.2637	0.0173242
TRMT1|47919|ES	-2.37973	3.7862e-07	1.94612e-12	0.0736609	0.0173252
PKLR|114243|AA	-2.37973	0.0108382	0.000260935	0.450178	0.0173255
NARF|44406|ES	-2.37972	4.72519e-05	1.29366e-08	0.172591	0.0173259
TMEM79|8219|AD	-2.3795	0.0164427	0.000557815	0.484681	0.0173364
DNAJC21|71747|AA	-2.37918	0.00248509	1.77676e-05	0.347581	0.0173513
CYGB|43589|AP	-2.37905	0.451609	0.234607	0.869328	0.0173572
COX5A|93760|ES	2.37898	6.22331	1.37992	28.0665	0.0173604
MED20|76150|AT	2.37884	1.3596e+09	40.5733	4.55601e+16	0.0173673
AGAP8|11527|AP	-2.37864	0.248933	0.0791526	0.78289	0.0173764
ABHD11|80026|ES	-2.37809	0.0094035	0.000200874	0.440205	0.0174026
TBRG1|19225|ES	-2.37794	0.240505	0.0743072	0.778429	0.0174096
CPSF7|16213|AA	-2.37759	0.046595	0.00372035	0.583572	0.0174264
CARF|56967|AT	2.37736	180.396	2.48959	13071.5	0.0174371
CARF|56965|AT	-2.37724	0.00554483	7.65229e-05	0.401777	0.0174427
SMIM4|65231|AD	-2.37717	0.0253275	0.00122282	0.524591	0.0174459
KLC1|29465|AT	2.37672	27.3103	1.78591	417.63	0.0174671
PI4KB|7591|ES	-2.37665	0.20197	0.0539976	0.755438	0.0174705
ARL16|44149|ES	-2.37622	0.226635	0.0666172	0.771025	0.0174909
BRD9|71471|AA	-2.37607	0.0876948	0.0117776	0.652966	0.0174982
PQLC1|94856|ES	-2.37588	0.0554376	0.00509935	0.602689	0.0175071
HNRNPA2B1|318763|ES	-2.37567	0.16983	0.0393338	0.733272	0.0175172
RAD23B|87147|AP	-2.37563	0.0113157	0.000280489	0.45651	0.017519
POP4|48845|ES	2.37524	1.3565e+07	17.6603	1.04194e+13	0.0175376
MRPS18A|76317|ES	-2.37515	1.06622e-08	2.81364e-15	0.0404041	0.0175417
SETMAR|62996|AA	2.375	3.38006	1.23717	9.23462	0.017549
GGT1|61440|AA	2.37439	5.3142	1.3385	21.0988	0.017578
GABARAP|38869|ES	2.37341	2.98048	1.20954	7.34432	0.0176246
RNF220|2555|AP	-2.37339	0.0614654	0.0061415	0.615158	0.0176254
IL17RC|63260|ES	-2.37304	0.00820225	0.000155235	0.433386	0.0176422
PSMF1|58475|AA	2.37286	100.47	2.23035	4525.85	0.0176507
COX20|10474|ES	2.37251	13.3056	1.56839	112.879	0.0176675
GCKR|95457|ES	-2.3703	0.0261605	0.00128595	0.532193	0.0177736
ZGPAT|60161|AA	-2.3702	0.320837	0.12532	0.821385	0.0177783
TADA2B|68734|AD	-2.36995	1.7242e-05	1.98253e-09	0.149953	0.0177904
TRPT1|16577|ES	-2.36935	0.0130622	0.000361042	0.472583	0.0178194
FAM107B|10822|AP	-2.36925	0.157468	0.0341249	0.726632	0.017824
MROH1|85546|ES	-2.36918	0.208646	0.0570658	0.76286	0.0178275
RUFY3|69446|AP	-2.36837	0.307073	0.115586	0.81579	0.0178665
PRRG1|88778|AT	-2.36808	0.0992006	0.0146545	0.671519	0.0178806
PRRG1|88777|AT	2.36804	10.0801	1.4891	68.2352	0.0178827
NINJ2|19605|AP	-2.36762	0.382002	0.172223	0.847305	0.0179027
CCDC28B|1561|AT	2.36757	77.2662	2.1137	2824.47	0.0179052
INTS4|17992|AT	2.3672	139.802	2.33935	8354.75	0.0179235
LLGL2|43463|ES	-2.36703	0.0740421	0.00857785	0.639115	0.0179313
NUTM2F|86930|AT	2.36694	2.48898	1.16975	5.29601	0.0179357
MUTYH|2593|AP	2.36633	4.81347	1.30978	17.6896	0.0179654
MRPL55|10078|RI	2.36625	88510.9	7.06977	1.10812e+09	0.0179692
PLXNA4|81829|AT	-2.36602	0.406259	0.192639	0.856767	0.0179804
ROGDI|33859|ES	-2.3648	0.00841082	0.000160299	0.441313	0.0180397
CNTLN|85939|AT	2.36461	9.96689	1.48211	67.0253	0.0180489
ALAS1|65185|ES	2.36275	3.36817	1.23	9.22318	0.01814
ADAM15|7908|ES	-2.36274	0.000334367	4.37478e-07	0.255559	0.0181406
FOXA2|58836|AP	-2.36267	0.261129	0.0857242	0.795437	0.0181438
UGGT2|26131|AT	-2.36238	0.175901	0.0416006	0.743765	0.0181579
AGXT2|101513|ES	-2.36236	0.00751189	0.000129819	0.434671	0.0181589
GDPD1|42770|AT	-2.36166	0.088107	0.0117345	0.661543	0.0181935
UBR7|29026|ES	2.36097	370776	8.82888	1.5571e+10	0.0182271
SUV420H1|17293|AT	2.3605	3.95007	1.26251	12.3588	0.0182502
SUV420H1|17294|AT	-2.3605	0.25316	0.0809141	0.792074	0.0182502
FANCA|38143|AT	-2.36016	0.128373	0.0233411	0.70604	0.0182669
FANCA|38142|AT	2.36013	7.78957	1.41631	42.8419	0.0182686
ARHGEF39|86272|AT	2.36004	4.91444	1.30984	18.4386	0.018273
NUDT1|78611|ES	2.36002	15.426	1.59011	149.651	0.0182737
THBS3|8031|ES	-2.35995	0.0447153	0.00338566	0.590565	0.0182775
ARHGEF39|86271|AT	-2.3599	0.203502	0.0542394	0.763523	0.0182799
UBQLN1|86688|ES	2.35959	94.507	2.16058	4133.88	0.0182951
UBE2Q2|31891|ES	-2.35954	0.00734856	0.000124095	0.435162	0.0182975
KLC1|29467|AT	-2.35927	0.139766	0.0272549	0.716734	0.0183107
TTLL3|63211|ES	-2.35893	0.281464	0.0981666	0.807013	0.0183277
NR1H4|23924|AT	2.35844	7.10811	1.39287	36.2742	0.0183519
TMEM205|47666|RI	2.35793	62.0767	2.00727	1919.78	0.0183772
ZNF322|75673|AP	-2.35783	0.0464131	0.00361641	0.595668	0.018382
CNOT10|63822|ME	-2.35741	0.0507387	0.00425553	0.604958	0.0184027
PTPN23|64512|ES	-2.35718	0.182606	0.0444095	0.750853	0.0184142
ILF3|47570|AT	-2.35717	0.0720556	0.00808776	0.641959	0.018415
SLC39A3|46619|AT	-2.35715	0.130393	0.0239658	0.709446	0.0184159
ILF3|47569|AT	2.35706	13.8765	1.55755	123.629	0.0184202
CACFD1|88067|ES	-2.35563	0.000698756	1.65461e-06	0.29509	0.0184914
IFIH1|55768|AT	-2.3551	0.00304309	2.44837e-05	0.378227	0.0185177
ACSS1|58859|AT	-2.35492	0.0122304	0.000313075	0.477784	0.0185265
ACSS1|58860|AT	2.35485	81.7475	2.09269	3193.34	0.0185301
PLXNA4|81831|AT	2.3547	2.41821	1.15954	5.04313	0.0185378
LRR1|27427|ES	-2.35468	0.369176	0.161069	0.846164	0.0185384
RPS7|52575|AD	-2.35437	0.0356616	0.00222299	0.57209	0.0185542
NR4A1|21884|AP	-2.35435	0.395511	0.182726	0.856087	0.018555
CEACAM1|50166|ES	2.35342	10.3511	1.47806	72.4912	0.0186016
DOPEY1|76851|AT	2.35315	1643.04	3.44592	783418	0.0186149
NUTM2F|86931|AT	-2.35293	0.397639	0.184445	0.857255	0.0186262
LSM7|46607|AA	-2.35289	0.00861123	0.000164047	0.452024	0.0186281
CCDC28B|1560|AT	-2.35275	0.0134232	0.000370051	0.486911	0.0186351
GTF2IRD1|80082|RI	-2.35075	0.0707477	0.00777408	0.643837	0.0187354
DYNC1I2|55943|ES	-2.35056	0.0852317	0.0109372	0.664194	0.018745
C5orf45|74942|AT	-2.35045	0.000780928	2.00199e-06	0.304622	0.0187507
SON|60438|ES	-2.35036	0.066291	0.00689712	0.63715	0.0187551
PANK2|58612|AP	2.34958	4.90123	1.30157	18.4562	0.0187947
CAPN12|49691|AT	2.34956	6.37794	1.35966	29.9179	0.0187954
CYGB|43591|AP	2.3494	2.18515	1.13834	4.1946	0.0188036
ZNF561|47363|AT	-2.3487	0.000730632	1.76396e-06	0.302628	0.0188392
MRPL55|10169|ES	-2.34799	0.0475964	0.00374705	0.604586	0.0188751
NR1I3|8625|AA	-2.3472	0.0266406	0.00129073	0.549859	0.0189152
ZNF347|51693|AT	-2.34686	0.150826	0.0310731	0.732095	0.0189326
FAM72A|9578|AT	2.34639	3.6511	1.23773	10.7702	0.0189561
CAPN10|58274|ES	-2.34602	0.135352	0.0254597	0.719573	0.018975
RMND5B|74838|AD	-2.34583	0.0358106	0.00221756	0.578291	0.0189845
TFIP11|61513|ES	2.34569	42.0465	1.84929	955.993	0.018992
TCEB1|84198|AP	-2.34512	0.0723937	0.00806647	0.649709	0.0190207
TCEB1|84196|AP	2.34508	13.8126	1.53908	123.963	0.0190229
WDR53|68249|ES	2.34498	18.9303	1.62067	221.117	0.019028
OCIAD1|69238|AD	2.34498	2.94034	1.19373	7.24251	0.0190281
MTMR14|63115|ES	-2.34456	0.102837	0.0153582	0.688581	0.0190495
KATNAL2|45429|AT	-2.34414	0.259849	0.0842094	0.801825	0.019071
COLCA1|18662|AP	-2.34383	0.256004	0.081924	0.799988	0.0190867
EMC10|51201|ES	-2.34297	0.155721	0.032864	0.737858	0.0191309
KIF20B|12498|AT	2.34268	2.6394	1.17182	5.94501	0.019146
KIF20B|12497|AT	-2.34264	0.378882	0.168213	0.85339	0.0191478
ANAPC13|66872|AD	2.34248	22.7117	1.66522	309.763	0.0191559
PPFIBP2|14203|AP	-2.34237	0.317798	0.121781	0.829322	0.0191617
DDX49|48529|ES	-2.34225	0.00221939	1.33536e-05	0.368865	0.0191677
WDR92|53824|AT	-2.34206	0.000671716	1.48595e-06	0.303646	0.0191775
DIAPH1|73802|ES	-2.34189	3.38646e-06	8.94544e-11	0.128201	0.0191865
MIPOL1|27299|AT	-2.34186	0.152247	0.0315066	0.73569	0.0191879
[truncated: 19,653 more rows]

## Sheet: S2
Table S2. Formula of prognostic signature for HCC.
Subtype	Formula
AA	MFSD10|68617|AA*3.7917+ZFAND6|32171|AA*(-20.7680)+BIRC2|18447|AA*(-14.0237)+SWI5|87732|AA*1.9186+FUOM|13553|AA*3.8040+RFXANK|48609|AA*(-2.5206)+RNH1|13679|AA*1.9836+PHYKPL|74856|AA*(-6.2349)+ABCG5|53407|AA*1.0530+SERBP1|3355|AA*(-3.6876)+RNF19B|1647|AA*(-2.1933)
AD	FAXDC2|74229|AD*3.2105+PLRG1|70898|AD*(-10.9404)+RPL13|392312|AD*2.0015+DCAF8|8451|AD*1.8704+HFE2|7272|AD*NME6|64633|AD*1.5315+ANAPC11|44214|AD*2.7767+TXNDC17|38768|AD*8.0573+ZDHHC4|78753|AD*1.0176+TMEM218|19280|AD*2.2792+C1orf159|13|AD*(-1.0242)
AP	MID1|88463|AP*1.1151+MXI1|13079|AP*(-1.0447)+NDUFB2|82017|AP*(-15.5995)+CAV1|81528|AP*(-1.0003)+CHPF|57718|AP*(-9.6942)+DUSP22|75125|AP*(-7.0499)
AT	WWOX|37672|AT*(-3.2882)+JUP|40930|AT*(-3.4062)+ACYP2|53566|AT*(-4.2081)+TSPAN31|22724|AT*(-3.0121)+TROAP|21551|AT*(-1.5308)+ZNF706|84737|AT*6.9719+MORN1|252|AT*0.7787+NUCB2|14523|AT*(-7.0604)
ES	CRELD1|63291|ES*(-8.5575)+IRF3|50995|ES*(-1.3848)+CSAD|21952|ES*(-1.3348)+ZDHHC16|12708|ES*2.0127+SHBG|39015|ES*(-2.7113)+AFMID|94694|ES*-1.2825+HPGD|71195|ES*(-6.0233)
ME	SLC39A14|140283|ME*(-0.8548)+H2AFY|96931|ME*1.8613+CYP4F3|48101|ME*(-2.5881)+C14orf2|29528|ME*1.8838+MTFR1L|1211|ME*(-2.1664)+PKM|203434|ME*(-6.6836)+RAB6A|17707|ME*3.6437+DPP9|99840|ME*1.1622
RI	VPS28|85600|RI*4.8977+NAA60|33527|RI*(-1.4022)+NUDT22|16590|RI*1.8899+IL18BP|17481|RI*1.3953+POMGNT1|2784|RI*(-9.3793)+NXF1|16435|RI*(-1.6655)+IQGAP3|8282|RI*(-16.4434)+UBB|39434|RI*36.6706+MOGAT3|81047|RI*3.2726+SNX5|58749|RI*(-2.0230)
ALL	WWOX|37672|AT*(-3.7642)+CRELD1|63291|ES*(-8.7875)+IRF3|50995|ES*(-1.7779)+CSAD|21952|ES*(-1.8066)+ZDHHC16|12708|ES*2.3054+SLC39A14|140283|ME*(-0.8205)

## Sheet: S3
Table S3. The list of splicing factor (SF) genes.
ACIN1
AGGF1
ALYREF
AQR
ARGLU1
BAG2
BCAS1
BCAS2
BUB3
BUD13
BUD31
C17orf85
C19orf43
SDE2
C1QBP
C9orf78
CACTIN
CCAR1
CCDC12
CCDC130
CCDC75
CCDC94
CD2BP2
CDC40
CDC5L
CDK10
CDK11A
CDK12
CELF1
CELF2
CELF3
CELF4
CELF5
CELF6
CFAP20
CHERP
CIRBP
CLASRP
CLK1
CLK2
CLK3
CLK4
CLNS1A
CPSF6
CRNKL1
CSN3
CTNNBL1
CWC15
CWC22
CWC25
CWC27
CXorf56
DDX1
DDX17
DDX18
DDX19A
DDX19B
DDX20
DDX21
DDX23
DDX26B
DDX27
DDX39A
DDX39B
DDX3X
DDX3Y
DDX41
DDX42
DDX46
DDX5
DDX50
DDX6
DGCR14
DHX15
DHX16
DHX30
DHX34
DHX35
DHX36
DHX38
DHX40
DHX57
DHX8
DHX9
DNAJC6
DNAJC8
EEF1A1
EFTUD2
EIF2S2
EIF3A
EIF4A3
ELAVL1
ELAVL2
ELAVL3
ELAVL4
FAM32A
FAM50A
FAM50B
FAM58A
FMR1
FRA10AC1
FRG1
FUBP1
FUBP3
FUS
GEMIN2
GEMIN5
GNB2L1
GPATCH1
GPATCH3
GPATCH8
GPKOW
GRSF1
HNRNPA0
HNRNPA1
HNRNPA2B1
HNRNPA3
HNRNPAB
HNRNPC
HNRNPCL1
HNRNPD
HNRNPDL
HNRNPF
HNRNPH1
HNRNPH2
HNRNPH3
HNRNPK
HNRNPL
HNRNPLL
HNRNPM
HNRNPR
HNRNPU
HNRNPUL1
HNRNPUL2
HSPA1A
HSPA1B
HSPA5
HSPA8
HSPB1
HTATSF1
IGF2BP3
IK
ILF2
ILF3
INTS1
INTS3
INTS4
INTS5
INTS6
INTS7
ISY1
JUP
KHDRBS1
KHDRBS3
KHSRP
KIAA1429
KIAA1967
KIN
LENG1
LOC649330
LSM1
LSM10
LSM2
LSM3
LSM4
LSM5
LSM6
LSM7
LSM8
LSMD1
LUC7L
LUC7L2
LUC7L3
MAGOH
MATR3
MBNL1
MBNL2
MBNL3
MFAP1
MFSD11
MOV10
MSI1
MSI2
MYEF2
NCBP1
NCBP2
NELFE
NKAP
NONO
NOSIP
NOVA1
NOVA2
NRIP2
NSRP1
NUDT21
NUMA1
PABPC1
PAXBP1
PCBP1
PCBP2
PCBP3
PCBP4
PDCD7
PHF5A
PLRG1
PNN
PPIE
PPIG
PPIH
PPIL1
PPIL2
PPIL3
PPIL4
PPM1G
PPP1CA
PPP1R8
PPWD1
PQBP1
PRCC
PRMT5
PRPF18
PRPF19
PRPF3
PRPF31
PRPF38A
PRPF38B
PRPF39
PRPF4
PRPF40A
PRPF40B
PRPF4B
PRPF6
PRPF8
PSEN1
PSIP1
PTBP1
PTBP2
PTBP3
PUF60
QKI
RALY
RALYL
RAVER1
RAVER2
RBBP6
RBFOX2
RBM10
RBM14
RBM15
RBM15B
RBM17
RBM22
RBM23
RBM25
RBM26
RBM27
RBM3
RBM39
RBM4
RBM42
RBM45
RBM47
RBM4B
RBM5
RBM7
RBM8A
RBMS1
RBMX
RBMX2
RBMXL1
RBMXL2
RNF113A
RNF20
RNF213
RNF34
RNF40
RNPC3
RNPS1
RNU1-1
RNU2-1
RNU4-1
RNU5A-1
RNU6-1
SAP18
SAP30BP
SART1
SEC31B
SF1
SF3A1
SF3A2
SF3A3
SF3B1
SF3B2
SF3B3
SF3B4
SF3B5
SF3B6
SFPQ
SKIV2L2
SLU7
SMN1
SMNDC1
SMU1
SNIP1
SNRNP200
SNRNP25
SNRNP27
SNRNP35
SNRNP40
SNRNP48
SNRNP70
SNRPA
SNRPA1
SNRPB
SNRPB2
SNRPC
SNRPD1
SNRPD2
SNRPD3
SNRPE
SNRPF
SNRPG
SNRPN
SNU13
SNURF
SNW1
SPEN
SREK1
SRPK1
SRPK2
SRPK3
SRRM1
SRRM2
SRRT
SRSF1
SRSF10
SRSF11
SRSF12
SRSF2
SRSF3
SRSF4
SRSF5
SRSF6
SRSF7
SRSF8
SRSF9
SSB
SUGP1
SYF2
SYNCRIP
TAF15
TCERG1
TFIP11
THOC1
THOC2
THOC3
THOC5
THOC6
THOC7
THRAP3
TIA1
TIAL1
TNPO1
TOE1
TOP1MT
TOPORS
TRA2A
TRA2B
TRIM24
TTC14
TXNL4A
U2AF1
U2AF1L4
U2AF2
U2SURP
UBL5
USP39
WBP11
WBP4
WDR77
WDR83
WTAP
XAB2
YBX1
YBX3
ZC3H11A
ZC3H13
ZC3H18
ZC3H4
ZC3HAV1
ZCCHC10
ZCCHC8
ZCRB1
ZFR
ZMAT2
ZMAT5
ZMYM3
ZNF131
ZNF207
ZNF326
ZNF346
ZNF830
ZRSR1
ZRSR2

## Sheet: S4
Table S4. Results of correlation between AS events and SFs
SF	AS	cor	pvalue	Regulation
CLK2	ACAA1-64022-ES	-0.736829	1.82e-61	negative
TCERG1	ACBD4-41941-AT	-0.725553	9.13e-59	negative
ILF3	PCCB-66900-AT	-0.719059	2.85e-57	negative
HNRNPH3	PCCB-66900-AT	-0.711426	1.44e-55	negative
HNRNPDL	PCCB-66900-AT	-0.703498	7.43e-54	negative
KHDRBS1	RTN4-53582-AP	-0.7026	1.15e-53	negative
LSM7	ALDH6A1-28366-AP	-0.687198	1.65e-50	negative
HNRNPL	RTN4-53582-AP	-0.685666	3.32e-50	negative
ZNF207	SLC44A1-87112-AT	-0.684034	6.94e-50	negative
ILF3	RTN4-53582-AP	-0.683955	7.2e-50	negative
CELF2	SEC31A-69728-ES	-0.683098	1.06e-49	negative
U2AF2	RTN4-53582-AP	-0.679395	5.53e-49	negative
RAVER1	SLC27A5-52474-AT	-0.677427	1.32e-48	negative
RBM39	PCCB-66900-AT	-0.675986	2.48e-48	negative
RBMX	PCCB-66900-AT	-0.675654	2.86e-48	negative
ILF3	ACBD4-41941-AT	-0.67371	6.67e-48	negative
SNRPD1	TTC39C-44854-AT	-0.672729	1.02e-47	negative
SNRPB	ISOC2-52106-ES	-0.672539	1.11e-47	negative
CCAR1	ACBD4-41941-AT	-0.670857	2.28e-47	negative
KHSRP	PCCB-66900-AT	-0.668904	5.25e-47	negative
TRA2B	PCCB-66900-AT	-0.666766	1.3e-46	negative
HNRNPM	RTN4-53582-AP	-0.664872	2.88e-46	negative
HNRNPU	SLC44A1-87112-AT	-0.663675	4.74e-46	negative
ACIN1	ACBD4-41941-AT	-0.662445	7.91e-46	negative
ACIN1	PCCB-66900-AT	-0.662376	8.13e-46	negative
HNRNPU	ACBD4-41941-AT	-0.660548	1.73e-45	negative
HNRNPL	PCCB-66900-AT	-0.660092	2.09e-45	negative
RBMX	RTN4-53582-AP	-0.658724	3.66e-45	negative
SNRPD1	SLC27A5-52472-AP	-0.658462	4.07e-45	negative
RALY	TTC39C-44854-AT	-0.657329	6.46e-45	negative
PTBP3	SLC44A1-87112-AT	-0.656218	1.01e-44	negative
SNRPB	TTC39C-44854-AT	-0.656055	1.08e-44	negative
GPATCH8	COPS5-84054-AP	-0.65593	1.14e-44	negative
SRRT	RTN4-53582-AP	-0.655865	1.17e-44	negative
KHDRBS1	PCCB-66900-AT	-0.655048	1.63e-44	negative
CPSF6	ACBD4-41941-AT	-0.653226	3.38e-44	negative
ZNF207	ACBD4-41941-AT	-0.6531	3.56e-44	negative
PTBP3	SLC27A5-52474-AT	-0.652965	3.75e-44	negative
CCDC12	ALDH6A1-28366-AP	-0.650886	8.6e-44	negative
ZNF207	PCCB-66900-AT	-0.650797	8.9e-44	negative
TIA1	PCCB-66900-AT	-0.650767	9.01e-44	negative
SRSF3	PCCB-66900-AT	-0.650623	9.54e-44	negative
HNRNPR	CLSPN-1731-AT	-0.650249	1.11e-43	negative
RBM14	PCCB-66900-AT	-0.649652	1.4e-43	negative
CWC22	PCCB-66900-AT	-0.649251	1.64e-43	negative
UBL5	CENPN-37739-AT	-0.648722	2.02e-43	negative
ISY1	TTC39C-44854-AT	-0.648208	2.47e-43	negative
PQBP1	CENPN-37739-AT	-0.647411	3.38e-43	negative
SNRPD2	RNF220-2555-AP	-0.647404	3.39e-43	negative
MSI2	SLC27A5-52474-AT	-0.646932	4.08e-43	negative
SFPQ	RTN4-53582-AP	-0.646849	4.21e-43	negative
ZNF207	RTN4-53582-AP	-0.64612	5.6e-43	negative
RNF34	RTN4-53582-AP	-0.644821	9.28e-43	negative
UBL5	SAMD4B-49802-AT	-0.643743	1.41e-42	negative
EIF3A	GPS2-38914-AT	-0.643388	1.61e-42	negative
KHDRBS1	SLC27A5-52474-AT	-0.643388	1.62e-42	negative
HNRNPD	PCCB-66900-AT	-0.642936	1.92e-42	negative
RNF34	CHEK1-19307-AP	-0.642627	2.17e-42	negative
CPSF6	PCCB-66900-AT	-0.642018	2.74e-42	negative
SNRPB	ISOC2-52105-ES	-0.641895	2.87e-42	negative
DHX9	ACBD4-41941-AT	-0.641627	3.18e-42	negative
PRPF4B	PCCB-66900-AT	-0.641499	3.34e-42	negative
SNRPB	UNG-24278-AP	-0.641406	3.46e-42	negative
RBMX	SLC27A5-52474-AT	-0.641259	3.66e-42	negative
HNRNPL	ACBD4-41941-AT	-0.641009	4.03e-42	negative
RBM39	ACBD4-41941-AT	-0.640648	4.62e-42	negative
CPSF6	RTN4-53582-AP	-0.639644	6.78e-42	negative
LSM8	TTC39C-44854-AT	-0.639011	8.62e-42	negative
RNF34	ACBD4-41941-AT	-0.638659	9.85e-42	negative
SFPQ	ACBD4-41941-AT	-0.638087	1.22e-41	negative
LSM7	TSKU-17903-AP	-0.63785	1.34e-41	negative
CELF2	SEC31A-69727-ES	-0.637623	1.46e-41	negative
SNRPB	HM13-58893-ES	-0.637453	1.55e-41	negative
ALYREF	UNG-24278-AP	-0.637049	1.81e-41	negative
DHX9	SLC44A1-87112-AT	-0.636302	2.4e-41	negative
SNRPB	MPND-46796-ES	-0.635495	3.25e-41	negative
EIF3A	SAMD4B-49801-AT	-0.634828	4.17e-41	negative
RBMX	ACBD4-41941-AT	-0.634748	4.29e-41	negative
HNRNPA0	RTN4-53582-AP	-0.634193	5.28e-41	negative
HNRNPA1	PCCB-66900-AT	-0.633291	7.39e-41	negative
CCDC12	PCYOX1-53877-AP	-0.632834	8.76e-41	negative
SNRPD2	PHKG2-36173-AP	-0.632514	9.86e-41	negative
LUC7L3	SRSF1-42630-RI	-0.632498	9.92e-41	negative
RBM14	RTN4-53582-AP	-0.631667	1.35e-40	negative
DDX39B	ACAA1-64016-AT	-0.631227	1.59e-40	negative
CLK2	ACAA1-64016-AT	-0.631206	1.6e-40	negative
PRPF39	PCCB-66900-AT	-0.631148	1.63e-40	negative
PTBP1	HM13-58893-ES	-0.631052	1.69e-40	negative
HNRNPL	SLC27A5-52474-AT	-0.630031	2.46e-40	negative
HNRNPH3	RTN4-53582-AP	-0.629902	2.58e-40	negative
SRRT	HM13-58893-ES	-0.629479	3.02e-40	negative
DHX15	ACBD4-41941-AT	-0.629292	3.23e-40	negative
CCDC12	CENPN-37739-AT	-0.628946	3.67e-40	negative
TIA1	ACAA1-64022-ES	-0.628741	3.95e-40	negative
NCBP2	RTN4-53582-AP	-0.628061	5.07e-40	negative
PRPF40A	SLC44A1-87112-AT	-0.627542	6.12e-40	negative
ISY1	ALDH6A1-28366-AP	-0.627457	6.31e-40	negative
SNRPB	C16orf13-32921-ES	-0.62712	7.14e-40	negative
SNRPA	TTC39C-44854-AT	-0.626965	7.55e-40	negative
YBX3	SEC31A-69727-ES	-0.626934	7.63e-40	negative
HNRNPH1	ACAA1-64016-AT	-0.626492	8.96e-40	negative
SREK1	ACAA1-64016-AT	-0.626487	8.98e-40	negative
CCAR1	SLC44A1-87112-AT	-0.626378	9.34e-40	negative
SNRNP35	ALDH6A1-28366-AP	-0.626212	9.92e-40	negative
RAVER1	RTN4-53582-AP	-0.626112	1.03e-39	negative
DHX9	PCCB-66900-AT	-0.626021	1.06e-39	negative
RNF34	SLC44A1-87112-AT	-0.625622	1.23e-39	negative
SRSF3	ACBD4-41941-AT	-0.625621	1.23e-39	negative
SNRPA	SLC27A5-52472-AP	-0.625386	1.34e-39	negative
LSM7	CENPN-37739-AT	-0.62525	1.4e-39	negative
UBL5	ALDH6A1-28366-AP	-0.625189	1.44e-39	negative
ACIN1	RTN4-53582-AP	-0.624921	1.58e-39	negative
HNRNPUL1	SLC27A5-52474-AT	-0.624883	1.6e-39	negative
ILF3	NFE2L1-42160-ES	-0.624525	1.82e-39	negative
CCDC12	SAMD4B-49802-AT	-0.624327	1.96e-39	negative
ZNF207	SLC27A5-52474-AT	-0.624308	1.97e-39	negative
SNRPA	HYAL1-64992-AP	-0.624074	2.14e-39	negative
NCBP1	SEC22C-64290-AT	-0.623636	2.51e-39	negative
RBM39	ACAA1-64022-ES	-0.623288	2.84e-39	negative
SMNDC1	PCCB-66900-AT	-0.622736	3.46e-39	negative
CPSF6	SLC27A5-52474-AT	-0.622609	3.63e-39	negative
SFPQ	PCCB-66900-AT	-0.622194	4.21e-39	negative
SRRT	ACBD4-41941-AT	-0.621889	4.69e-39	negative
SRRT	COQ4-87736-AT	-0.621076	6.26e-39	negative
HNRNPL	FBXO7-61931-AP	-0.621042	6.34e-39	negative
PPM1G	TTC39C-44854-AT	-0.621023	6.38e-39	negative
CCDC12	CLIC5-76410-AT	-0.620924	6.61e-39	negative
DHX34	C16orf13-32924-ES	-0.620662	7.25e-39	negative
TRA2B	ACBD4-41941-AT	-0.620543	7.57e-39	negative
CCDC12	GPS2-38913-AT	-0.62043	7.88e-39	negative
U2SURP	ACBD4-41941-AT	-0.620423	7.9e-39	negative
SRSF1	ACBD4-41941-AT	-0.62006	8.98e-39	negative
SNRNP200	SEC22C-64290-AT	-0.620006	9.15e-39	negative
HNRNPA3	PCCB-66900-AT	-0.619728	1.01e-38	negative
HNRNPC	ACBD4-41941-AT	-0.619073	1.27e-38	negative
PTBP3	RTN4-53582-AP	-0.618587	1.51e-38	negative
SNRPD1	PEX13-53681-AT	-0.618363	1.63e-38	negative
RNF40	SNTB1-85025-AP	-0.618038	1.83e-38	negative
SNRPD1	UNG-24278-AP	-0.617831	1.97e-38	negative
HNRNPA0	PCCB-66900-AT	-0.617668	2.09e-38	negative
HNRNPUL1	RTN4-53582-AP	-0.617575	2.16e-38	negative
THOC5	MPND-46796-ES	-0.617154	2.5e-38	negative
FUBP1	SEC22C-64290-AT	-0.617027	2.61e-38	negative
SNRPB	KHK-206708-ES	-0.616947	2.69e-38	negative
SF3B1	SLC44A1-87112-AT	-0.616511	3.13e-38	negative
CELF2	TTC39C-44852-AP	-0.616441	3.21e-38	negative
SRSF3	RTN4-53582-AP	-0.616396	3.26e-38	negative
U2AF2	FBXO7-61931-AP	-0.615911	3.86e-38	negative
ILF3	SLC44A1-87112-AT	-0.615645	4.24e-38	negative
EIF2S2	CRAT-87825-AT	-0.615567	4.35e-38	negative
RNPS1	RTN4-53582-AP	-0.614824	5.64e-38	negative
SNRPD1	HM13-58893-ES	-0.61467	5.95e-38	negative
PRPF38B	DLD-81376-AT	-0.614629	6.03e-38	negative
SNRNP35	GPS2-38913-AT	-0.614562	6.17e-38	negative
PCBP1	SAMD4B-49801-AT	-0.614412	6.51e-38	negative
KHDRBS1	SLC44A1-87112-AT	-0.614228	6.93e-38	negative
PTBP3	PCCB-66900-AT	-0.614069	7.33e-38	negative
DHX34	ISOC2-52106-ES	-0.613823	7.98e-38	negative
DHX9	SLC27A5-52474-AT	-0.613217	9.84e-38	negative
DHX34	C16orf13-32921-ES	-0.613032	1.05e-37	negative
SNRPF	SLC27A5-52472-AP	-0.612634	1.2e-37	negative
RBM17	RTN4-53582-AP	-0.611965	1.52e-37	negative
PTBP1	PCCB-66900-AT	-0.611579	1.73e-37	negative
RALY	RTN4-53582-AP	-0.610744	2.3e-37	negative
LSM7	PUS10-53675-AT	-0.610659	2.37e-37	negative
HNRNPL	RCL1-85779-AP	-0.61046	2.54e-37	negative
HNRNPH1	ACBD4-41941-AT	-0.610218	2.76e-37	negative
HNRNPA1	RTN4-53582-AP	-0.610202	2.77e-37	negative
PRPF39	ACAA1-64022-ES	-0.609847	3.13e-37	negative
PTBP1	RTN4-53582-AP	-0.609704	3.29e-37	negative
EIF3A	SNTB1-85025-AP	-0.609701	3.29e-37	negative
RALY	SLC39A14-140283-ME	-0.609478	3.55e-37	negative
SRRT	UNG-24278-AP	-0.609108	4.03e-37	negative
SRRT	SLC27A5-52472-AP	-0.608925	4.29e-37	negative
SNRPB	C16orf13-32924-ES	-0.608878	4.36e-37	negative
ZNF207	COQ4-87736-AT	-0.608857	4.39e-37	negative
HNRNPA3	NFE2L1-42160-ES	-0.608828	4.43e-37	negative
SNRPG	HM13-58893-ES	-0.60859	4.81e-37	negative
NOSIP	ALDH6A1-28366-AP	-0.608379	5.16e-37	negative
HNRNPD	RTN4-53582-AP	-0.607946	5.98e-37	negative
TIA1	ACAA1-64016-AT	-0.607623	6.67e-37	negative
RBM5	PCCB-66900-AT	-0.607454	7.07e-37	negative
RAVER1	PCCB-66900-AT	-0.606904	8.51e-37	negative
NOSIP	SOD2-78304-RI	-0.606673	9.2e-37	negative
ISY1	PUS10-53675-AT	-0.606605	9.41e-37	negative
HNRNPH1	PCCB-66900-AT	-0.606446	9.93e-37	negative
ZC3H4	PCCB-66900-AT	-0.605957	1.17e-36	negative
CWC22	SLC44A1-87112-AT	-0.605821	1.23e-36	negative
PRPF39	ACBD4-41941-AT	-0.605731	1.26e-36	negative
SRSF10	ACBD4-41941-AT	-0.605152	1.54e-36	negative
SNRPD1	RTN4-53582-AP	-0.60452	1.9e-36	negative
HNRNPH3	FKBP11-21492-AP	-0.604412	1.97e-36	negative
GRSF1	HNF4A-59461-AP	-0.604272	2.06e-36	negative
HNRNPA3	COQ4-87736-AT	-0.604112	2.18e-36	negative
DHX15	SLC27A5-52474-AT	-0.60411	2.18e-36	negative
HNRNPL	SLC44A1-87112-AT	-0.603906	2.33e-36	negative
HNRNPLL	SLC44A1-87112-AT	-0.603768	2.44e-36	negative
HNRNPLL	PCCB-66900-AT	-0.60361	2.57e-36	negative
HNRNPU	PCCB-66900-AT	-0.603503	2.67e-36	negative
HNRNPU	RTN4-53582-AP	-0.603436	2.73e-36	negative
SRRT	TTC39C-44854-AT	-0.603353	2.8e-36	negative
PTBP1	ACBD4-41941-AT	-0.603203	2.95e-36	negative
SRSF9	PEX13-53681-AT	-0.603171	2.98e-36	negative
SRPK1	ACBD4-41941-AT	-0.603143	3.01e-36	negative
RNF34	FBXO7-61931-AP	-0.603126	3.02e-36	negative
CELF2	ATP2A2-24418-RI	-0.603124	3.03e-36	negative
PRPF39	SEC14L2-61738-AT	-0.602618	3.58e-36	negative
RNF34	BTNL9-75037-AT	-0.602574	3.63e-36	negative
CELF2	LIPC-30896-ES	-0.602361	3.9e-36	negative
RNF34	SLC27A5-52474-AT	-0.602277	4.01e-36	negative
CPSF6	C7orf49-81875-AD	-0.601822	4.67e-36	negative
SNU13	SLC27A5-52472-AP	-0.601616	5e-36	negative
SRSF9	RTN4-53582-AP	-0.601568	5.08e-36	negative
PPIH	TTC39C-44854-AT	-0.601394	5.38e-36	negative
ILF3	SLC27A5-52474-AT	-0.601129	5.87e-36	negative
WDR77	MPND-46796-ES	-0.601126	5.88e-36	negative
HNRNPD	SLC27A5-52474-AT	-0.601041	6.05e-36	negative
THOC2	BCAM-50346-AT	-0.600987	6.15e-36	negative
ACIN1	SLC44A1-87112-AT	-0.600662	6.85e-36	negative
ZNF207	CHEK1-19307-AP	-0.60046	7.33e-36	negative
RNPS1	TTC39C-44854-AT	-0.60023	7.9e-36	negative
CPSF6	SLC44A1-87112-AT	-0.600219	7.93e-36	negative
FUS	KHK-52929-ME	0.60011	8.22e-36	postive
NCBP2	UQCR10-61665-AD	0.600194	8e-36	postive
CPSF6	SLC44A1-87113-AT	0.600214	7.94e-36	postive
RNPS1	TTC39C-44853-AT	0.600235	7.89e-36	postive
RBMX	CCDC107-86267-RI	0.600307	7.71e-36	postive
ZNF207	CHEK1-19309-AP	0.60046	7.33e-36	postive
UBL5	GSKIP-29199-AD	0.600587	7.02e-36	postive
ACIN1	SLC44A1-87113-AT	0.600657	6.86e-36	postive
THOC2	BCAM-50347-AT	0.60099	6.15e-36	postive
HNRNPD	SLC27A5-52475-AT	0.601038	6.05e-36	postive
ILF3	SLC27A5-52475-AT	0.60113	5.87e-36	postive
PPIH	TTC39C-44853-AT	0.601395	5.38e-36	postive
RNF34	UQCR10-61665-AD	0.601499	5.19e-36	postive
SFPQ	DIS3L2-57983-AT	0.601634	4.97e-36	postive
SRSF2	DECR2-32885-AA	0.601749	4.78e-36	postive
NCBP2	DECR2-32885-AA	0.601768	4.75e-36	postive
RNF34	SLC27A5-52475-AT	0.602272	4.02e-36	postive
SNRPB	UQCR10-61665-AD	0.602395	3.86e-36	postive
SNRPE	H2AFV-79570-AT	0.602539	3.68e-36	postive
RNF34	FBXO7-61930-AP	0.602583	3.62e-36	postive
PRPF39	SEC14L2-61736-AT	0.602618	3.58e-36	postive
SNRPB	KHK-52929-ME	0.602876	3.29e-36	postive
ILF3	BCCIP-13433-AT	0.602909	3.25e-36	postive
SRPK1	ACBD4-41942-AT	0.603066	3.09e-36	postive
SRSF9	PEX13-53682-AT	0.60317	2.98e-36	postive
PTBP1	ACBD4-41942-AT	0.603191	2.96e-36	postive
SNRPE	SCP2-3045-ES	0.603326	2.83e-36	postive
SRRT	TTC39C-44853-AT	0.603353	2.8e-36	postive
ZNF207	PTRH2-42793-ES	0.603366	2.79e-36	postive
HNRNPU	PCCB-66901-AT	0.603503	2.67e-36	postive
HNRNPLL	PCCB-66901-AT	0.603613	2.57e-36	postive
HNRNPLL	SLC44A1-87113-AT	0.603763	2.44e-36	postive
HNRNPA1	RTN4-53584-AP	0.603764	2.44e-36	postive
HNRNPL	SLC44A1-87113-AT	0.603902	2.33e-36	postive
DHX15	SLC27A5-52475-AT	0.604109	2.18e-36	postive
HNRNPD	RTN4-53584-AP	0.604485	1.92e-36	postive
RBMX	KHK-52929-ME	0.604524	1.9e-36	postive
SNRPF	TANK-55743-ES	0.604861	1.69e-36	postive
SNU13	SLC27A5-52473-AP	0.60504	1.59e-36	postive
ILF3	BTNL9-75035-AT	0.605077	1.57e-36	postive
KHDRBS1	HNF4A-59462-AP	0.605205	1.51e-36	postive
SRSF10	ACBD4-41942-AT	0.60521	1.51e-36	postive
SNRPB2	SCP2-3045-ES	0.605236	1.49e-36	postive
SRSF3	KHK-52929-ME	0.605308	1.46e-36	postive
PTBP1	RTN4-53584-AP	0.605339	1.44e-36	postive
SFPQ	BTNL9-75035-AT	0.605551	1.34e-36	postive
SNRPD1	COQ4-87735-AT	0.605632	1.31e-36	postive
PRPF39	ACBD4-41942-AT	0.605746	1.26e-36	postive
CWC22	SLC44A1-87113-AT	0.605817	1.23e-36	postive
ZC3H4	PCCB-66901-AT	0.605957	1.17e-36	postive
ISY1	SLC27A5-52473-AP	0.60636	1.02e-36	postive
HNRNPH1	PCCB-66901-AT	0.606449	9.92e-37	postive
ISY1	PUS10-53676-AT	0.606604	9.42e-37	postive
RAVER1	PCCB-66901-AT	0.606904	8.51e-37	postive
KHDRBS1	BTNL9-75035-AT	0.606989	8.27e-37	postive
RBM14	CCDC107-86267-RI	0.607134	7.87e-37	postive
SRRT	CCDC107-86267-RI	0.607177	7.76e-37	postive
SRRT	DECR2-32885-AA	0.607284	7.48e-37	postive
RBM5	PCCB-66901-AT	0.607457	7.06e-37	postive
SNRNP35	RCAN1-60491-AP	0.60774	6.41e-37	postive
SRSF2	TMEM205-47666-RI	0.607778	6.33e-37	postive
KHSRP	DIS3L2-57983-AT	0.608007	5.86e-37	postive
NOSIP	ALDH6A1-28367-AP	0.60838	5.16e-37	postive
SRRT	UNG-24277-AP	0.608795	4.48e-37	postive
SNRNP35	CCT4-53708-ES	0.609083	4.06e-37	postive
GRSF1	HNF4A-59462-AP	0.609116	4.02e-37	postive
RALY	RTN4-53584-AP	0.609243	3.85e-37	postive
HNRNPL	RCL1-85780-AP	0.609442	3.6e-37	postive
PRPF39	DECR2-32885-AA	0.609533	3.49e-37	postive
RBM17	RTN4-53584-AP	0.609599	3.41e-37	postive
SNRPF	SLC27A5-52473-AP	0.609608	3.4e-37	postive
EIF3A	SNTB1-85026-AP	0.609701	3.29e-37	postive
RAVER1	HNF4A-59462-AP	0.609708	3.28e-37	postive
YBX3	SLC7A2-82807-ME	0.609837	3.14e-37	postive
HNRNPH1	ACBD4-41942-AT	0.610184	2.79e-37	postive
RNPS1	RTN4-53584-AP	0.61029	2.69e-37	postive
ZNF207	DIS3L2-57983-AT	0.610384	2.61e-37	postive
HNRNPA3	CCDC107-86267-RI	0.610391	2.6e-37	postive
LSM7	PUS10-53676-AT	0.610658	2.37e-37	postive
SRSF3	RTN4-53584-AP	0.611305	1.9e-37	postive
PTBP1	PCCB-66901-AT	0.611582	1.73e-37	postive
RALY	GK-88735-ES	0.612647	1.2e-37	postive
SNRPD1	KHK-52929-ME	0.613165	1e-37	postive
DHX9	SLC27A5-52475-AT	0.613218	9.84e-38	postive
SNRNP40	UQCR10-61665-AD	0.613466	9.03e-38	postive
SRRT	RPS6KA3-88667-AP	0.614037	7.41e-38	postive
PTBP3	PCCB-66901-AT	0.614067	7.33e-38	postive
ILF3	DECR2-32885-AA	0.614101	7.25e-38	postive
KHDRBS1	SLC44A1-87113-AT	0.614226	6.94e-38	postive
PCBP1	SAMD4B-49802-AT	0.614412	6.5e-38	postive
SRRT	SLC27A5-52473-AP	0.614508	6.29e-38	postive
U2AF2	UQCR10-61665-AD	0.614534	6.24e-38	postive
SNRNP35	GPS2-38914-AT	0.614561	6.18e-38	postive
PRPF38B	DLD-81377-AT	0.614626	6.04e-38	postive
ZNF207	KHK-52929-ME	0.614693	5.9e-38	postive
U2AF2	FBXO7-61930-AP	0.614697	5.89e-38	postive
HNRNPD	CCDC107-86267-RI	0.615083	5.15e-38	postive
RBM5	EMC9-26857-AA	0.615511	4.44e-38	postive
ILF3	SLC44A1-87113-AT	0.615641	4.24e-38	postive
HNRNPU	KHK-52929-ME	0.615649	4.23e-38	postive
EIF2S2	UQCR10-61665-AD	0.616006	3.74e-38	postive
PTBP3	RTN4-53584-AP	0.616104	3.61e-38	postive
SF3B1	SLC44A1-87113-AT	0.616508	3.13e-38	postive
SRSF10	PTRH2-42793-ES	0.616584	3.05e-38	postive
FUBP1	SEC22C-64289-AT	0.617025	2.62e-38	postive
SNRPD1	UNG-24277-AP	0.617312	2.36e-38	postive
HNRNPA0	PCCB-66901-AT	0.61767	2.09e-38	postive
HNRNPUL1	RTN4-53584-AP	0.617748	2.03e-38	postive
PRPF38A	CCDC107-86267-RI	0.617759	2.02e-38	postive
LSM7	HNMT-55469-AT	0.617775	2.01e-38	postive
RNF40	SNTB1-85026-AP	0.618038	1.83e-38	postive
CCDC12	RCAN1-60491-AP	0.618067	1.81e-38	postive
SNRPD1	PEX13-53682-AT	0.618362	1.64e-38	postive
PTBP1	KHK-52929-ME	0.618708	1.45e-38	postive
NCBP2	KHK-52929-ME	0.618976	1.32e-38	postive
HNRNPC	ACBD4-41942-AT	0.619211	1.21e-38	postive
CWC22	DIS3L2-57983-AT	0.61967	1.03e-38	postive
HNRNPA2B1	CCDC107-86267-RI	0.619679	1.03e-38	postive
HNRNPA3	PCCB-66901-AT	0.619727	1.01e-38	postive
SNRNP200	SEC22C-64289-AT	0.620004	9.16e-39	postive
HNRNPL	FBXO7-61930-AP	0.620047	9.02e-39	postive
SRSF1	ACBD4-41942-AT	0.620158	8.67e-39	postive
CCDC12	GPS2-38914-AT	0.620426	7.89e-39	postive
U2SURP	ACBD4-41942-AT	0.620439	7.85e-39	postive
TRA2B	ACBD4-41942-AT	0.620566	7.51e-39	postive
PPM1G	TTC39C-44853-AT	0.62102	6.39e-39	postive
FUS	CCDC107-86267-RI	0.621044	6.33e-39	postive
HNRNPU	CCDC107-86267-RI	0.62151	5.37e-39	postive
LSM8	SCP2-3045-ES	0.621524	5.34e-39	postive
SRRT	ACBD4-41942-AT	0.621943	4.6e-39	postive
SFPQ	PCCB-66901-AT	0.622195	4.2e-39	postive
SRSF10	LAMP2-89999-AT	0.622475	3.8e-39	postive
CPSF6	SLC27A5-52475-AT	0.622606	3.63e-39	postive
SMNDC1	PCCB-66901-AT	0.622736	3.47e-39	postive
ACIN1	RTN4-53584-AP	0.623113	3.03e-39	postive
PNN	TMEM205-47666-RI	0.623513	2.62e-39	postive
NCBP1	SEC22C-64289-AT	0.623632	2.51e-39	postive
RNF34	KHK-52929-ME	0.623677	2.47e-39	postive
SNRPA	HYAL1-64993-AP	0.624074	2.14e-39	postive
ZNF207	CCDC107-86267-RI	0.624178	2.07e-39	postive
ZNF207	SLC27A5-52475-AT	0.624306	1.97e-39	postive
CCDC12	SAMD4B-49801-AT	0.624324	1.96e-39	postive
HNRNPUL1	SLC27A5-52475-AT	0.624896	1.6e-39	postive
TCERG1	DECR2-32885-AA	0.625116	1.47e-39	postive
FUBP1	PTRH2-42793-ES	0.625173	1.44e-39	postive
UBL5	ALDH6A1-28367-AP	0.62519	1.43e-39	postive
RNF34	SLC44A1-87113-AT	0.625619	1.23e-39	postive
SRSF3	ACBD4-41942-AT	0.625713	1.19e-39	postive
NCBP2	RTN4-53584-AP	0.625892	1.11e-39	postive
RAVER1	RTN4-53584-AP	0.626019	1.06e-39	postive
DHX9	PCCB-66901-AT	0.626022	1.06e-39	postive
LSM7	CENPN-37740-AT	0.626059	1.05e-39	postive
SNRNP35	ALDH6A1-28367-AP	0.626213	9.91e-40	postive
CCDC12	SCP2-3045-ES	0.626294	9.63e-40	postive
CCAR1	SLC44A1-87113-AT	0.626372	9.36e-40	postive
UBL5	TMEM254-12337-ES	0.626711	8.28e-40	postive
SNRPA	TTC39C-44853-AT	0.626965	7.55e-40	postive
U2SURP	LAMP2-89999-AT	0.627249	6.81e-40	postive
TRA2B	CCDC107-86267-RI	0.627405	6.43e-40	postive
ISY1	ALDH6A1-28367-AP	0.627456	6.31e-40	postive
PRPF40A	SLC44A1-87113-AT	0.627538	6.13e-40	postive
SRRT	COQ4-87735-AT	0.627691	5.8e-40	postive
RNF34	CCDC107-86267-RI	0.628783	3.89e-40	postive
CCDC12	CENPN-37740-AT	0.628809	3.86e-40	postive
CLK2	TMEM205-47666-RI	0.628917	3.71e-40	postive
HNRNPH3	RTN4-53584-AP	0.62907	3.5e-40	postive
DHX15	ACBD4-41942-AT	0.629313	3.21e-40	postive
BUD31	UQCR10-61665-AD	0.62947	3.03e-40	postive
RNF34	BTNL9-75035-AT	0.629481	3.01e-40	postive
HNRNPC	KHK-52929-ME	0.629606	2.88e-40	postive
RBM14	RTN4-53584-AP	0.629862	2.62e-40	postive
HNRNPL	SLC27A5-52475-AT	0.630028	2.47e-40	postive
NOSIP	SCP2-3045-ES	0.630333	2.2e-40	postive
UBL5	RCAN1-60491-AP	0.630339	2.2e-40	postive
PRPF39	PCCB-66901-AT	0.631148	1.63e-40	postive
KHDRBS1	UQCR10-61665-AD	0.631378	1.5e-40	postive
HNRNPD	KHK-52929-ME	0.631574	1.4e-40	postive
ILF3	RPS6KA3-88667-AP	0.631632	1.37e-40	postive
SNRPA	SLC27A5-52473-AP	0.631856	1.26e-40	postive
KHDRBS1	CCDC107-86267-RI	0.632201	1.11e-40	postive
SRSF1	CCDC107-86267-RI	0.632281	1.07e-40	postive
CCDC12	PCYOX1-53879-AP	0.632874	8.63e-41	postive
HNRNPA0	RTN4-53584-AP	0.632997	8.24e-41	postive
PRPF31	SCP2-3045-ES	0.63326	7.48e-41	postive
HNRNPA1	PCCB-66901-AT	0.633293	7.38e-41	postive
HNRNPH3	DIS3L2-57983-AT	0.63337	7.17e-41	postive
CCDC12	CCT4-53708-ES	0.633427	7.03e-41	postive
HNRNPL	CCDC107-86267-RI	0.633449	6.97e-41	postive
SRRT	SCP2-3045-ES	0.634709	4.36e-41	postive
RBMX	ACBD4-41942-AT	0.634806	4.2e-41	postive
EIF3A	SAMD4B-49802-AT	0.63483	4.16e-41	postive
SRSF11	TMEM205-47666-RI	0.635286	3.51e-41	postive
PTBP1	CCDC107-86267-RI	0.635587	3.14e-41	postive
DHX9	SLC44A1-87113-AT	0.636296	2.4e-41	postive
DHX9	DIS3L2-57983-AT	0.636839	1.96e-41	postive
SNRPG	SCP2-3045-ES	0.636953	1.88e-41	postive
ALYREF	UNG-24277-AP	0.637111	1.77e-41	postive
CPSF6	RTN4-53584-AP	0.637543	1.5e-41	postive
LSM7	TSKU-17902-AP	0.63785	1.34e-41	postive
SFPQ	ACBD4-41942-AT	0.63811	1.21e-41	postive
KHDRBS1	KHK-52929-ME	0.638683	9.76e-42	postive
RNF34	ACBD4-41942-AT	0.638738	9.56e-42	postive
LSM8	TTC39C-44853-AT	0.63901	8.63e-42	postive
U2SURP	CCDC107-86267-RI	0.63925	7.87e-42	postive
RBM39	ACBD4-41942-AT	0.640727	4.49e-42	postive
SNRPB	UNG-24277-AP	0.640804	4.36e-42	postive
HNRNPL	ACBD4-41942-AT	0.641161	3.8e-42	postive
RBMX	SLC27A5-52475-AT	0.641258	3.66e-42	postive
PRPF4B	PCCB-66901-AT	0.6415	3.34e-42	postive
DHX9	ACBD4-41942-AT	0.641635	3.17e-42	postive
CPSF6	PCCB-66901-AT	0.642017	2.74e-42	postive
RNF34	CHEK1-19309-AP	0.642627	2.17e-42	postive
HNRNPD	PCCB-66901-AT	0.642938	1.92e-42	postive
ZNF207	RTN4-53584-AP	0.643374	1.62e-42	postive
EIF3A	GPS2-38913-AT	0.643379	1.62e-42	postive
KHDRBS1	SLC27A5-52475-AT	0.643392	1.61e-42	postive
UBL5	SAMD4B-49801-AT	0.643741	1.41e-42	postive
SFPQ	RTN4-53584-AP	0.644082	1.24e-42	postive
PRPF39	SCRN2-42122-AA	0.644126	1.21e-42	postive
SRSF9	UQCR10-61665-AD	0.644137	1.21e-42	postive
RNF34	RTN4-53584-AP	0.644173	1.19e-42	postive
MSI2	SLC27A5-52475-AT	0.646933	4.08e-43	postive
PQBP1	CENPN-37740-AT	0.647198	3.67e-43	postive
CCDC12	CLIC5-76411-AT	0.647502	3.26e-43	postive
TCERG1	CCDC107-86267-RI	0.64809	2.59e-43	postive
ISY1	TTC39C-44853-AT	0.648213	2.47e-43	postive
SRRT	KHK-52929-ME	0.648966	1.84e-43	postive
CWC22	PCCB-66901-AT	0.64925	1.64e-43	postive
RBM14	PCCB-66901-AT	0.649653	1.4e-43	postive
HNRNPR	CLSPN-1730-AT	0.650247	1.11e-43	postive
SRSF3	PCCB-66901-AT	0.650624	9.53e-44	postive
TIA1	PCCB-66901-AT	0.650768	9.01e-44	postive
UBL5	CENPN-37740-AT	0.650772	8.99e-44	postive
ZNF207	PCCB-66901-AT	0.650798	8.9e-44	postive
CCDC12	ALDH6A1-28367-AP	0.650885	8.6e-44	postive
SRRT	RTN4-53584-AP	0.651209	7.56e-44	postive
PTBP3	SLC27A5-52475-AT	0.652963	3.76e-44	postive
ZNF207	ACBD4-41942-AT	0.653215	3.4e-44	postive
CPSF6	ACBD4-41942-AT	0.653295	3.29e-44	postive
SNRPD1	UQCR10-61665-AD	0.653417	3.13e-44	postive
KHDRBS1	PCCB-66901-AT	0.655049	1.63e-44	postive
RBMX	RTN4-53584-AP	0.655878	1.16e-44	postive
SNRPB	TTC39C-44853-AT	0.656054	1.08e-44	postive
PTBP3	SLC44A1-87113-AT	0.656215	1.02e-44	postive
RALY	TTC39C-44853-AT	0.65733	6.46e-45	postive
EIF2S2	SCP2-3045-ES	0.658943	3.35e-45	postive
HNRNPL	PCCB-66901-AT	0.660094	2.09e-45	postive
HNRNPM	RTN4-53584-AP	0.660167	2.03e-45	postive
HNRNPU	ACBD4-41942-AT	0.66069	1.63e-45	postive
ILF3	CCDC107-86267-RI	0.661214	1.32e-45	postive
CWC27	RAPH1-57074-AT	0.661683	1.08e-45	postive
SNRPD1	SLC27A5-52473-AP	0.662253	8.56e-46	postive
ACIN1	PCCB-66901-AT	0.662378	8.13e-46	postive
ACIN1	ACBD4-41942-AT	0.662504	7.71e-46	postive
HNRNPH1	CCDC107-86267-RI	0.66254	7.6e-46	postive
HNRNPU	SLC44A1-87113-AT	0.663672	4.75e-46	postive
HNRNPL	KHK-52929-ME	0.663794	4.51e-46	postive
RALY	SCP2-3045-ES	0.666577	1.41e-46	postive
TRA2B	PCCB-66901-AT	0.666769	1.3e-46	postive
TIA1	TMEM205-47666-RI	0.667086	1.13e-46	postive
KHSRP	PCCB-66901-AT	0.668907	5.24e-47	postive
SFPQ	CCDC107-86267-RI	0.669054	4.93e-47	postive
CCAR1	ACBD4-41942-AT	0.670952	2.19e-47	postive
SNRPD1	TTC39C-44853-AT	0.672727	1.02e-47	postive
ILF3	DIS3L2-57983-AT	0.67323	8.21e-48	postive
ILF3	ACBD4-41942-AT	0.673799	6.42e-48	postive
RBM39	TMEM205-47666-RI	0.67467	4.4e-48	postive
RBMX	PCCB-66901-AT	0.675654	2.86e-48	postive
RBM39	PCCB-66901-AT	0.675987	2.48e-48	postive
LUC7L3	TMEM205-47666-RI	0.676158	2.3e-48	postive
U2AF2	RTN4-53584-AP	0.676449	2.02e-48	postive
RAVER1	SLC27A5-52475-AT	0.677433	1.31e-48	postive
LSM2	SCP2-3045-ES	0.678991	6.61e-49	postive
ILF3	RTN4-53584-AP	0.679491	5.3e-49	postive
HNRNPL	RTN4-53584-AP	0.68308	1.07e-49	postive
ZNF207	SLC44A1-87113-AT	0.684031	6.95e-50	postive
SRSF2	CCDC107-86267-RI	0.684999	4.49e-50	postive
LSM7	ALDH6A1-28367-AP	0.687199	1.65e-50	postive
ILF3	KHK-52929-ME	0.689013	7.17e-51	postive
PRPF39	TMEM205-47666-RI	0.691332	2.45e-51	postive
SNRPF	SCP2-3045-ES	0.696143	2.56e-52	postive
KHDRBS1	RTN4-53584-AP	0.700818	2.73e-53	postive
SNRPA	SCP2-3045-ES	0.702834	1.03e-53	postive
HNRNPDL	PCCB-66901-AT	0.703499	7.42e-54	postive
LSM7	SCP2-3045-ES	0.708499	6.27e-55	postive
HNRNPH3	PCCB-66901-AT	0.711426	1.44e-55	postive
ILF3	PCCB-66901-AT	0.719061	2.85e-57	postive
SNU13	SCP2-3045-ES	0.721036	1.01e-57	postive
SNRPD1	SCP2-3045-ES	0.722241	5.35e-58	postive
TCERG1	ACBD4-41942-AT	0.725501	9.39e-59	postive
SNRPB	SCP2-3045-ES	0.727309	3.54e-59	postive
ISY1	SCP2-3045-ES	0.731102	4.45e-60	postive
